# Supplementary material for: Single-cell transcriptomes and whole-brain projections of serotonin neurons in the mouse dorsal and median raphe nuclei
Source: eLife. 2019 Oct 24;8:e49424. doi: 10.7554/eLife.49424 (PMC6812963; doi:10.7554/eLife.49424)
Supplement: Supplementary file 1. — Column names denote cell index, row names denote gene names. [file elife-49424-supp1.zip]

Archive with 1 entries (1 files):
- Supp1.csv
