# Supplementary material for: Single-cell transcriptomes and whole-brain projections of serotonin neurons in the mouse dorsal and median raphe nuclei
Source: eLife. 2019 Oct 24;8:e49424. doi: 10.7554/eLife.49424 (PMC6812963; doi:10.7554/eLife.49424)
Supplement: Supplementary file 2. [file elife-49424-supp2.txt]

Approved.symbol Approved.name Family
1 Bet1 Bet1 golgi vesicular membrane trafficking protein SNAREs
2 Bet1l Bet1 golgi vesicular membrane trafficking protein like SNAREs
3 Bnip1 BCL2 interacting protein 1 SNAREs
4 Gosr1 golgi SNAP receptor complex member 1 SNAREs
5 Gosr2 golgi SNAP receptor complex member 2 SNAREs
6 Sec22a SEC22 homolog A, vesicle trafficking protein SNAREs
7 Sec22b SEC22 homolog B, vesicle trafficking protein (gene/pseudogene) SNAREs
8 Sec22c SEC22 homolog C, vesicle trafficking protein SNAREs
9 Snap23 synaptosome associated protein 23 SNAREs
10 Snap25 synaptosome associated protein 25 SNAREs
11 Snap29 synaptosome associated protein 29 SNAREs
12 Use1 unconventional SNAREs in the ER 1 SNAREs
13 Vti1a vesicle transport through interaction with t-SNAREss 1A SNAREs
14 Vti1b vesicle transport through interaction with t-SNAREss 1B SNAREs
15 Ykt6 YKT6 v-SNAREs homolog SNAREs
16 Stx10 syntaxin 10 SNAREs
17 Stx11 syntaxin 11 SNAREs
18 Stx12 syntaxin 12 SNAREs
19 Stx16 syntaxin 16 SNAREs
20 Stx17 syntaxin 17 SNAREs
21 Stx18 syntaxin 18 SNAREs
22 Stx19 syntaxin 19 SNAREs
23 Stx1a syntaxin 1A SNAREs
24 Stx1b syntaxin 1B SNAREs
25 Stx2 syntaxin 2 SNAREs
26 Stx3 syntaxin 3 SNAREs
27 Stx4 syntaxin 4 SNAREs
28 Stx5 syntaxin 5 SNAREs
29 Stx6 syntaxin 6 SNAREs
30 Stx7 syntaxin 7 SNAREs
31 Stx8 syntaxin 8 SNAREs
32 Vamp1 vesicle associated membrane protein 1 SNAREs
33 Vamp2 vesicle associated membrane protein 2 SNAREs
34 Vamp3 vesicle associated membrane protein 3 SNAREs
35 Vamp4 vesicle associated membrane protein 4 SNAREs
36 Vamp5 vesicle associated membrane protein 5 SNAREs
37 Vamp7 vesicle associated membrane protein 7 SNAREs
38 Vamp8 vesicle associated membrane protein 8 SNAREs
39 Vamp9p vesicle associated membrane protein 9, pseudogene SNAREs
40 Bmp1 bone morphogenetic protein 1 Secreted Ligands
41 Bmp10 bone morphogenetic protein 10 Secreted Ligands
42 Bmp15 bone morphogenetic protein 15 Secreted Ligands
43 Bmp2 bone morphogenetic protein 2 Secreted Ligands
44 Bmp3 bone morphogenetic protein 3 Secreted Ligands
45 Bmp4 bone morphogenetic protein 4 Secreted Ligands
46 Bmp5 bone morphogenetic protein 5 Secreted Ligands
47 Bmp6 bone morphogenetic protein 6 Secreted Ligands
48 Bmp7 bone morphogenetic protein 7 Secreted Ligands
49 Bmp8a bone morphogenetic protein 8a Secreted Ligands
50 Bmp8b bone morphogenetic protein 8b Secreted Ligands
51 Ccl1 C-C motif chemokine ligand 1 Secreted Ligands
52 Ccl11 C-C motif chemokine ligand 11 Secreted Ligands
53 Ccl13 C-C motif chemokine ligand 13 Secreted Ligands
54 Ccl14 C-C motif chemokine ligand 14 Secreted Ligands
55 Ccl15 C-C motif chemokine ligand 15 Secreted Ligands
56 Ccl16 C-C motif chemokine ligand 16 Secreted Ligands
57 Ccl17 C-C motif chemokine ligand 17 Secreted Ligands
58 Ccl18 C-C motif chemokine ligand 18 Secreted Ligands
59 Ccl19 C-C motif chemokine ligand 19 Secreted Ligands
60 Ccl2 C-C motif chemokine ligand 2 Secreted Ligands
61 Ccl20 C-C motif chemokine ligand 20 Secreted Ligands
62 Ccl21 C-C motif chemokine ligand 21 Secreted Ligands
63 Ccl22 C-C motif chemokine ligand 22 Secreted Ligands
64 Ccl23 C-C motif chemokine ligand 23 Secreted Ligands
65 Ccl24 C-C motif chemokine ligand 24 Secreted Ligands
66 Ccl25 C-C motif chemokine ligand 25 Secreted Ligands
67 Ccl26 C-C motif chemokine ligand 26 Secreted Ligands
68 Ccl27 C-C motif chemokine ligand 27 Secreted Ligands
69 Ccl28 C-C motif chemokine ligand 28 Secreted Ligands
70 Ccl3 C-C motif chemokine ligand 3 Secreted Ligands
71 Ccl3l1 C-C motif chemokine ligand 3 like 1 Secreted Ligands
72 Ccl3l3 C-C motif chemokine ligand 3 like 3 Secreted Ligands
73 Ccl4 C-C motif chemokine ligand 4 Secreted Ligands
74 Ccl4l1 C-C motif chemokine ligand 4 like 1 Secreted Ligands
75 Ccl4l2 C-C motif chemokine ligand 4 like 2 Secreted Ligands
76 Ccl5 C-C motif chemokine ligand 5 Secreted Ligands
77 Ccl7 C-C motif chemokine ligand 7 Secreted Ligands
78 Ccl8 C-C motif chemokine ligand 8 Secreted Ligands
79 Cx3cl1 C-X3-C motif chemokine ligand 1 Secreted Ligands
80 Cxcl1 C-X-C motif chemokine ligand 1 Secreted Ligands
81 Cxcl10 C-X-C motif chemokine ligand 10 Secreted Ligands
82 Cxcl11 C-X-C motif chemokine ligand 11 Secreted Ligands
83 Cxcl12 C-X-C motif chemokine ligand 12 Secreted Ligands
84 Cxcl13 C-X-C motif chemokine ligand 13 Secreted Ligands
85 Cxcl14 C-X-C motif chemokine ligand 14 Secreted Ligands
86 Cxcl16 C-X-C motif chemokine ligand 16 Secreted Ligands
87 Cxcl17 C-X-C motif chemokine ligand 17 Secreted Ligands
88 Cxcl2 C-X-C motif chemokine ligand 2 Secreted Ligands
89 Cxcl3 C-X-C motif chemokine ligand 3 Secreted Ligands
90 Cxcl5 C-X-C motif chemokine ligand 5 Secreted Ligands
91 Cxcl6 C-X-C motif chemokine ligand 6 Secreted Ligands
92 Cxcl8 C-X-C motif chemokine ligand 8 Secreted Ligands
93 Cxcl9 C-X-C motif chemokine ligand 9 Secreted Ligands
94 Xcl1 X-C motif chemokine ligand 1 Secreted Ligands
95 Xcl2 X-C motif chemokine ligand 2 Secreted Ligands
96 Cntn1 contactin 1 Secreted Ligands
97 Cntn2 contactin 2 Secreted Ligands
98 Cntn3 contactin 3 Secreted Ligands
99 Cntn4 contactin 4 Secreted Ligands
100 Cntn5 contactin 5 Secreted Ligands
101 Cntn6 contactin 6 Secreted Ligands
102 Edn1 endothelin 1 Secreted Ligands
103 Edn2 endothelin 2 Secreted Ligands
104 Edn3 endothelin 3 Secreted Ligands
105 Efna1 ephrin A1 Secreted Ligands
106 Efna2 ephrin A2 Secreted Ligands
107 Efna3 ephrin A3 Secreted Ligands
108 Efna4 ephrin A4 Secreted Ligands
109 Efna5 ephrin A5 Secreted Ligands
110 Efnb1 ephrin B1 Secreted Ligands
111 Efnb2 ephrin B2 Secreted Ligands
112 Efnb3 ephrin B3 Secreted Ligands
113 Artn artemin Secreted Ligands
114 Gdnf glial cell derived neurotrophic factor Secreted Ligands
115 Nrtn neurturin Secreted Ligands
116 Pspn persephin Secreted Ligands
117 Csh1 chorionic somatomammotropin hormone 1 Secreted Ligands
118 Csh2 chorionic somatomammotropin hormone 2 Secreted Ligands
119 Cshl1 chorionic somatomammotropin hormone like 1 Secreted Ligands
120 Gh1 growth hormone 1 Secreted Ligands
121 Gh2 growth hormone 2 Secreted Ligands
122 Prl prolactin Secreted Ligands
123 Inha inhibin subunit alpha Secreted Ligands
124 Inhba inhibin subunit beta A Secreted Ligands
125 Inhbb inhibin subunit beta B Secreted Ligands
126 Inhbc inhibin subunit beta C Secreted Ligands
127 Inhbe inhibin subunit beta E Secreted Ligands
128 Ifna1 interferon alpha 1 Secreted Ligands
129 Ifna10 interferon alpha 10 Secreted Ligands
130 Ifna11p interferon alpha 11, pseudogene Secreted Ligands
131 Ifna12p interferon alpha 12, pseudogene Secreted Ligands
132 Ifna13 interferon alpha 13 Secreted Ligands
133 Ifna14 interferon alpha 14 Secreted Ligands
134 Ifna16 interferon alpha 16 Secreted Ligands
135 Ifna17 interferon alpha 17 Secreted Ligands
136 Ifna2 interferon alpha 2 Secreted Ligands
137 Ifna20p interferon alpha 20, pseudogene Secreted Ligands
138 Ifna21 interferon alpha 21 Secreted Ligands
139 Ifna22p interferon alpha 22, pseudogene Secreted Ligands
140 Ifna4 interferon alpha 4 Secreted Ligands
141 Ifna5 interferon alpha 5 Secreted Ligands
142 Ifna6 interferon alpha 6 Secreted Ligands
143 Ifna7 interferon alpha 7 Secreted Ligands
144 Ifna8 interferon alpha 8 Secreted Ligands
145 Ifnb1 interferon beta 1 Secreted Ligands
146 Ifng interferon gamma Secreted Ligands
147 Ifnk interferon kappa Secreted Ligands
148 Ifnl1 interferon lambda 1 Secreted Ligands
149 Ifnl2 interferon lambda 2 Secreted Ligands
150 Ifnl3 interferon lambda 3 Secreted Ligands
151 Ifnnp1 interferon nu 1, pseudogene Secreted Ligands
152 Ifnw1 interferon omega 1 Secreted Ligands
153 Ifnwp15 interferon omega 1 pseudogene 15 Secreted Ligands
154 Ifnwp18 interferon omega 1 pseudogene 18 Secreted Ligands
155 Ifnwp19 interferon omega 1 pseudogene 19 Secreted Ligands
156 Ifnwp2 interferon omega 1 pseudogene 2 Secreted Ligands
157 Ifnwp4 interferon omega 1 pseudogene 4 Secreted Ligands
158 Ifnwp5 interferon omega 1 pseudogene 5 Secreted Ligands
159 Ifnwp9 interferon omega 1 pseudogene 9 Secreted Ligands
160 Il6 interleukin 6 Secreted Ligands
161 Il10 interleukin 10 Secreted Ligands
162 Il11 interleukin 11 Secreted Ligands
163 Il12a interleukin 12A Secreted Ligands
164 Il12b interleukin 12B Secreted Ligands
165 Il13 interleukin 13 Secreted Ligands
166 Il15 interleukin 15 Secreted Ligands
167 Il16 interleukin 16 Secreted Ligands
168 Il17a interleukin 17A Secreted Ligands
169 Il17b interleukin 17B Secreted Ligands
170 Il17c interleukin 17C Secreted Ligands
171 Il17d interleukin 17D Secreted Ligands
172 Il17f interleukin 17F Secreted Ligands
173 Il18 interleukin 18 Secreted Ligands
174 Il19 interleukin 19 Secreted Ligands
175 Il1a interleukin 1 alpha Secreted Ligands
176 Il1b interleukin 1 beta Secreted Ligands
177 Il1f10 interleukin 1 family member 10 Secreted Ligands
178 Il1rn interleukin 1 receptor antagonist Secreted Ligands
179 Il2 interleukin 2 Secreted Ligands
180 Il20 interleukin 20 Secreted Ligands
181 Il21 interleukin 21 Secreted Ligands
182 Il22 interleukin 22 Secreted Ligands
183 Il23a interleukin 23 subunit alpha Secreted Ligands
184 Il24 interleukin 24 Secreted Ligands
185 Il25 interleukin 25 Secreted Ligands
186 Il26 interleukin 26 Secreted Ligands
187 Il27 interleukin 27 Secreted Ligands
188 Il3 interleukin 3 Secreted Ligands
189 Il31 interleukin 31 Secreted Ligands
190 Il32 interleukin 32 Secreted Ligands
191 Il33 interleukin 33 Secreted Ligands
192 Il34 interleukin 34 Secreted Ligands
193 Il36a interleukin 36 alpha Secreted Ligands
194 Il36b interleukin 36 beta Secreted Ligands
195 Il36g interleukin 36 gamma Secreted Ligands
196 Il36rn interleukin 36 receptor antagonist Secreted Ligands
197 Il37 interleukin 37 Secreted Ligands
198 Il4 interleukin 4 Secreted Ligands
199 Il5 interleukin 5 Secreted Ligands
201 Il7 interleukin 7 Secreted Ligands
203 Il9 interleukin 9 Secreted Ligands
204 Adcyap1 adenylate cyclase activating polypeptide 1 Secreted Ligands
205 Adm adrenomedullin Secreted Ligands
206 Adm2 adrenomedullin 2 Secreted Ligands
207 Agrp agouti related neuropeptide Secreted Ligands
208 Agt angiotensinogen Secreted Ligands
209 Apln apelin Secreted Ligands
210 Avp arginine vasopressin Secreted Ligands
211 Calca calcitonin related polypeptide alpha Secreted Ligands
212 Calcb calcitonin related polypeptide beta Secreted Ligands
213 Cck cholecystokinin Secreted Ligands
214 Chga chromogranin A Secreted Ligands
215 Crh corticotropin releasing hormone Secreted Ligands
216 Gal galanin and GMAP prepropeptide Secreted Ligands
217 Galp galanin like peptide Secreted Ligands
218 Gast gastrin Secreted Ligands
219 Ghrh growth hormone releasing hormone Secreted Ligands
220 Ghrl ghrelin and obestatin prepropeptide Secreted Ligands
221 Gip gastric inhibitory polypeptide Secreted Ligands
222 Gnrh1 gonadotropin releasing hormone 1 Secreted Ligands
223 Gnrh2 gonadotropin releasing hormone 2 Secreted Ligands
224 Grp gastrin releasing peptide Secreted Ligands
225 Hcrt hypocretin neuropeptide precursor Secreted Ligands
226 Iapp islet amyloid polypeptide Secreted Ligands
227 Igf1 insulin like growth factor 1 Secreted Ligands
228 Igf2 insulin like growth factor 2 Secreted Ligands
229 Ins insulin Secreted Ligands
230 Kiss1 KiSS-1 metastasis suppressor Secreted Ligands
231 Kng1 kininogen 1 Secreted Ligands
232 Lep leptin Secreted Ligands
233 Mln motilin Secreted Ligands
234 Nms neuromedin S Secreted Ligands
235 Nmu neuromedin U Secreted Ligands
236 Npb neuropeptide B Secreted Ligands
237 Npff neuropeptide FF-amide peptide precursor Secreted Ligands
238 Nppa natriuretic peptide A Secreted Ligands
239 Nppb natriuretic peptide B Secreted Ligands
240 Nppc natriuretic peptide C Secreted Ligands
241 Nps neuropeptide S Secreted Ligands
242 Npvf neuropeptide VF precursor Secreted Ligands
243 Npw neuropeptide W Secreted Ligands
244 Npy neuropeptide Y Secreted Ligands
245 Nts neurotensin Secreted Ligands
246 Oxt oxytocin/neurophysin I prepropeptide Secreted Ligands
247 Pdyn prodynorphin Secreted Ligands
248 Penk proenkephalin Secreted Ligands
249 Pmch pro-melanin concentrating hormone Secreted Ligands
250 Pnoc prepronociceptin Secreted Ligands
251 Pomc proopiomelanocortin Secreted Ligands
252 Ppy pancreatic polypeptide Secreted Ligands
254 Prlh prolactin releasing hormone Secreted Ligands
255 Pthlh parathyroid hormone like hormone Secreted Ligands
256 Pyy peptide YY Secreted Ligands
257 Rln1 relaxin 1 Secreted Ligands
258 Rln2 relaxin 2 Secreted Ligands
259 Rln3 relaxin 3 Secreted Ligands
260 Sct secretin Secreted Ligands
261 Sst somatostatin Secreted Ligands
262 Trh thyrotropin releasing hormone Secreted Ligands
263 Ucn urocortin Secreted Ligands
264 Ucn2 urocortin 2 Secreted Ligands
265 Ucn3 urocortin 3 Secreted Ligands
266 Uts2 urotensin 2 Secreted Ligands
267 Vip vasoactive intestinal peptide Secreted Ligands
268 Bdnf brain derived neurotrophic factor Secreted Ligands
269 Ngf nerve growth factor Secreted Ligands
270 NTranscription Factors3 neurotrophin 3 Secreted Ligands
271 NTranscription Factors4 neurotrophin 4 Secreted Ligands
272 NTranscription Factors6a neurotrophin 6 alpha (pseudogene) Secreted Ligands
273 NTranscription Factors6b neurotrophin 6 beta (pseudogene) Secreted Ligands
274 NTranscription Factors6g neurotrophin 6 gamma (pseudogene) Secreted Ligands
275 Rspo1 R-spondin 1 Secreted Ligands
276 Rspo2 R-spondin 2 Secreted Ligands
277 Rspo3 R-spondin 3 Secreted Ligands
278 Rspo4 R-spondin 4 Secreted Ligands
279 Amh anti-Mullerian hormone Secreted Ligands
280 Angpt1 angiopoietin 1 Secreted Ligands
281 Angpt2 angiopoietin 2 Secreted Ligands
282 Angpt4 angiopoietin 4 Secreted Ligands
283 Angptl1 angiopoietin like 1 Secreted Ligands
284 Angptl3 angiopoietin like 3 Secreted Ligands
285 Angptl7 angiopoietin like 7 Secreted Ligands
286 Anxa1 annexin A1 Secreted Ligands
287 Apela apelin receptor early endogenous ligand Secreted Ligands
288 App amyloid beta precursor protein Secreted Ligands
289 Areg amphiregulin Secreted Ligands
290 Arf1 ADP ribosylation factor 1 Secreted Ligands
291 Arhgdib Rho GDP dissociation inhibitor beta Secreted Ligands
292 Bid BH3 interacting domain death agonist Secreted Ligands
293 C3 complement C3 Secreted Ligands
294 C5 complement C5 Secreted Ligands
295 Calm1 calmodulin 1 Secreted Ligands
296 Calm2 calmodulin 2 Secreted Ligands
297 Calm3 calmodulin 3 Secreted Ligands
298 Camp cathelicidin antimicrobial peptide Secreted Ligands
299 Cd274 CD274 molecule Secreted Ligands
300 Cflar CASP8 and FADD like apoptosis regulator Secreted Ligands
301 Cga glycoprotein hormones, alpha polypeptide Secreted Ligands
302 Cgb3 chorionic gonadotropin subunit beta 3 Secreted Ligands
303 Copa coatomer protein complex subunit alpha Secreted Ligands
304 Cort cortistatin Secreted Ligands
305 Csf3 colony stimulating factor 3 Secreted Ligands
306 Ctsg cathepsin G Secreted Ligands
307 Defb4a defensin beta 4A Secreted Ligands
308 Epo erythropoietin Secreted Ligands
309 F2 coagulation factor II, thrombin Secreted Ligands
310 Fga fibrinogen alpha chain Secreted Ligands
311 Fgb fibrinogen beta chain Secreted Ligands
312 Fgf1 fibroblast growth factor 1 Secreted Ligands
313 Fgf10 fibroblast growth factor 10 Secreted Ligands
314 Fgf2 fibroblast growth factor 2 Secreted Ligands
315 Fgf23 fibroblast growth factor 23 Secreted Ligands
316 Fgf3 fibroblast growth factor 3 Secreted Ligands
317 Fgf4 fibroblast growth factor 4 Secreted Ligands
318 Fgf5 fibroblast growth factor 5 Secreted Ligands
319 Fgf6 fibroblast growth factor 6 Secreted Ligands
320 Fgf7 fibroblast growth factor 7 Secreted Ligands
321 Fgf8 fibroblast growth factor 8 Secreted Ligands
322 Fgf9 fibroblast growth factor 9 Secreted Ligands
323 Fgg fibrinogen gamma chain Secreted Ligands
324 Flt3lg fms related tyrosine kinase 3 ligand Secreted Ligands
325 Fn1 fibronectin 1 Secreted Ligands
326 Fshb follicle stimulating hormone subunit beta Secreted Ligands
327 Gcg glucagon Secreted Ligands
328 Gdf1 growth differentiation factor 1 Secreted Ligands
329 Gdf10 growth differentiation factor 10 Secreted Ligands
330 Gdf2 growth differentiation factor 2 Secreted Ligands
331 Gdf3 growth differentiation factor 3 Secreted Ligands
332 Gdf9 growth differentiation factor 9 Secreted Ligands
333 Guca2a guanylate cyclase activator 2A Secreted Ligands
334 Guca2b guanylate cyclase activator 2B Secreted Ligands
335 Hebp1 heme binding protein 1 Secreted Ligands
336 Htt huntingtin Secreted Ligands
337 Icam1 intercellular adhesion molecule 1 Secreted Ligands
338 Icam2 intercellular adhesion molecule 2 Secreted Ligands
339 Icoslg inducible T cell costimulator ligand Secreted Ligands
340 Insl3 insulin like 3 Secreted Ligands
341 Insl5 insulin like 5 Secreted Ligands
342 Lgals1 galectin 1 Secreted Ligands
343 Lgals3 galectin 3 Secreted Ligands
344 Lgals3bp galectin 3 binding protein Secreted Ligands
345 Lgals9 galectin 9 Secreted Ligands
346 Lhb luteinizing hormone beta polypeptide Secreted Ligands
347 Lif LIF interleukin 6 family cytokine Secreted Ligands
348 Lrrc4b leucine rich repeat containing 4B Secreted Ligands
349 Mmp1 matrix metallopeptidase 1 Secreted Ligands
350 Mmp13 matrix metallopeptidase 13 Secreted Ligands
351 Mt-rnr2 mitochondrially encoded 16S rRNA Secreted Ligands
352 Ncan neurocan Secreted Ligands
353 Ncr3lg1 natural killer cell cytotoxicity receptor 3 ligand 1 Secreted Ligands
354 Ndp norrin cystine knot growth factor NDP Secreted Ligands
355 Pdcd1lg2 programmed cell death 1 ligand 2 Secreted Ligands
356 Ppbp pro-platelet basic protein Secreted Ligands
357 Proc protein C, inactivator of coagulation factors Va and VIIIa Secreted Ligands
358 Prok1 prokineticin 1 Secreted Ligands
359 Prok2 prokineticin 2 Secreted Ligands
360 Psap prosaposin Secreted Ligands
361 Pth parathyroid hormone Secreted Ligands
362 Pth2 parathyroid hormone 2 Secreted Ligands
364 Ptn pleiotrophin Secreted Ligands
365 Qrfp pyroglutamylated RFamide peptide Secreted Ligands
366 Rac1 Rac family small GTPase 1 Secreted Ligands
367 Rac2 Rac family small GTPase 2 Secreted Ligands
368 Rac3 Rac family small GTPase 3 Secreted Ligands
369 Rarres2 retinoic acid receptor responder 2 Secreted Ligands
370 Rb1 RB transcriptional corepressor 1 Secreted Ligands
371 Rgs2 regulator of G protein signaling 2 Secreted Ligands
372 Saa1 serum amyloid A1 Secreted Ligands
373 Selplg selectin P ligand Secreted Ligands
374 Spp1 secreted phosphoprotein 1 Secreted Ligands
375 Thpo thrombopoietin Secreted Ligands
377 Tshb thyroid stimulating hormone subunit beta Secreted Ligands
379 Uts2b urotensin 2B Secreted Ligands
380 Vcam1 vascular cell adhesion molecule 1 Secreted Ligands
381 Vtn vitronectin Secreted Ligands
382 Vwf von Willebrand factor Secreted Ligands
383 Wif1 WNT inhibitory factor 1 Secreted Ligands
384 Tgfb1 transforming growth factor beta 1 Secreted Ligands
385 Tgfb2 transforming growth factor beta 2 Secreted Ligands
386 Tgfb3 transforming growth factor beta 3 Secreted Ligands
387 Tnf tumor necrosis factor Secreted Ligands
388 Lta lymphotoxin alpha Secreted Ligands
389 Tnfsf10 TNF superfamily member 10 Secreted Ligands
390 Eda ectodysplasin A Secreted Ligands
391 Tnfsf11 TNF superfamily member 11 Secreted Ligands
392 Tnfsf12 TNF superfamily member 12 Secreted Ligands
393 Tnfsf13 TNF superfamily member 13 Secreted Ligands
394 Tnfsf13b TNF superfamily member 13b Secreted Ligands
395 Tnfsf14 TNF superfamily member 14 Secreted Ligands
396 Tnfsf15 TNF superfamily member 15 Secreted Ligands
397 Tnfsf18 TNF superfamily member 18 Secreted Ligands
398 Ltb lymphotoxin beta Secreted Ligands
399 Tnfsf4 TNF superfamily member 4 Secreted Ligands
400 Cd40lg CD40 ligand Secreted Ligands
401 Faslg Fas ligand Secreted Ligands
402 Cd70 CD70 molecule Secreted Ligands
403 Tnfsf8 TNF superfamily member 8 Secreted Ligands
404 Tnfsf9 TNF superfamily member 9 Secreted Ligands
405 Pgf placental growth factor Secreted Ligands
406 Vegfa vascular endothelial growth factor A Secreted Ligands
407 Vegfb vascular endothelial growth factor B Secreted Ligands
408 Vegfc vascular endothelial growth factor C Secreted Ligands
409 Vegfd vascular endothelial growth factor D Secreted Ligands
410 Wnt1 Wnt family member 1 Secreted Ligands
411 Wnt10a Wnt family member 10A Secreted Ligands
412 Wnt10b Wnt family member 10B Secreted Ligands
413 Wnt11 Wnt family member 11 Secreted Ligands
414 Wnt16 Wnt family member 16 Secreted Ligands
415 Wnt2 Wnt family member 2 Secreted Ligands
416 Wnt2b Wnt family member 2B Secreted Ligands
417 Wnt3 Wnt family member 3 Secreted Ligands
418 Wnt3a Wnt family member 3A Secreted Ligands
419 Wnt4 Wnt family member 4 Secreted Ligands
420 Wnt5a Wnt family member 5A Secreted Ligands
421 Wnt5b Wnt family member 5B Secreted Ligands
422 Wnt6 Wnt family member 6 Secreted Ligands
423 Wnt7a Wnt family member 7A Secreted Ligands
424 Wnt7b Wnt family member 7B Secreted Ligands
425 Wnt8a Wnt family member 8A Secreted Ligands
426 Wnt8b Wnt family member 8B Secreted Ligands
427 Wnt9a Wnt family member 9A Secreted Ligands
428 Wnt9b Wnt family member 9B Secreted Ligands
429 Htr1a 5-hydroxytryptamine receptor 1A Amine Receptors
430 Htr1b 5-hydroxytryptamine receptor 1B Amine Receptors
431 Htr1d 5-hydroxytryptamine receptor 1D Amine Receptors
432 Htr1e 5-hydroxytryptamine receptor 1E Amine Receptors
433 Htr1f 5-hydroxytryptamine receptor 1F Amine Receptors
434 Htr2a 5-hydroxytryptamine receptor 2A Amine Receptors
435 Htr2b 5-hydroxytryptamine receptor 2B Amine Receptors
436 Htr2c 5-hydroxytryptamine receptor 2C Amine Receptors
437 Htr4 5-hydroxytryptamine receptor 4 Amine Receptors
438 Htr5a 5-hydroxytryptamine receptor 5A Amine Receptors
439 Htr5bp 5-hydroxytryptamine receptor 5B, pseudogene Amine Receptors
440 Htr6 5-hydroxytryptamine receptor 6 Amine Receptors
441 Htr7 5-hydroxytryptamine receptor 7 Amine Receptors
442 Adra1a adrenoceptor alpha 1A Amine Receptors
443 Adra1b adrenoceptor alpha 1B Amine Receptors
444 Adra1d adrenoceptor alpha 1D Amine Receptors
445 Adra2a adrenoceptor alpha 2A Amine Receptors
446 Adra2b adrenoceptor alpha 2B Amine Receptors
447 Adra2c adrenoceptor alpha 2C Amine Receptors
448 Adrb1 adrenoceptor beta 1 Amine Receptors
449 Adrb2 adrenoceptor beta 2 Amine Receptors
450 Adrb3 adrenoceptor beta 3 Amine Receptors
451 Chrm1 cholinergic receptor muscarinic 1 Amine Receptors
452 Chrm2 cholinergic receptor muscarinic 2 Amine Receptors
453 Chrm3 cholinergic receptor muscarinic 3 Amine Receptors
454 Chrm4 cholinergic receptor muscarinic 4 Amine Receptors
455 Chrm5 cholinergic receptor muscarinic 5 Amine Receptors
456 Drd1 dopamine receptor D1 Amine Receptors
457 Drd2 dopamine receptor D2 Amine Receptors
458 Drd3 dopamine receptor D3 Amine Receptors
459 Drd4 dopamine receptor D4 Amine Receptors
460 Drd5 dopamine receptor D5 Amine Receptors
461 Hrh1 histamine receptor H1 Amine Receptors
462 Hrh2 histamine receptor H2 Amine Receptors
463 Hrh3 histamine receptor H3 Amine Receptors
464 Hrh4 histamine receptor H4 Amine Receptors
465 Taar1 trace amine associated receptor 1 Amine Receptors
466 Taar2 trace amine associated receptor 2 (gene/pseudogene) Amine Receptors
467 Taar3p trace amine associated receptor 3, pseudogene Amine Receptors
468 Taar4p trace amine associated receptor 4, pseudogene Amine Receptors
469 Taar5 trace amine associated receptor 5 Amine Receptors
470 Taar6 trace amine associated receptor 6 Amine Receptors
471 Taar7p trace amine associated receptor 7, pseudogene Amine Receptors
472 Taar8 trace amine associated receptor 8 Amine Receptors
473 Taar9 trace amine associated receptor 9 (gene/pseudogene) Amine Receptors
474 Gria1 glutamate ionotropic receptor AMPA type subunit 1 Glutamate Receptors
475 Gria2 glutamate ionotropic receptor AMPA type subunit 2 Glutamate Receptors
476 Gria3 glutamate ionotropic receptor AMPA type subunit 3 Glutamate Receptors
477 Gria4 glutamate ionotropic receptor AMPA type subunit 4 Glutamate Receptors
478 Grid1 glutamate ionotropic receptor delta type subunit 1 Glutamate Receptors
479 Grid2 glutamate ionotropic receptor delta type subunit 2 Glutamate Receptors
480 Grik1 glutamate ionotropic receptor kainate type subunit 1 Glutamate Receptors
481 Grik2 glutamate ionotropic receptor kainate type subunit 2 Glutamate Receptors
482 Grik3 glutamate ionotropic receptor kainate type subunit 3 Glutamate Receptors
483 Grik4 glutamate ionotropic receptor kainate type subunit 4 Glutamate Receptors
484 Grik5 glutamate ionotropic receptor kainate type subunit 5 Glutamate Receptors
485 Grin1 glutamate ionotropic receptor NMDA type subunit 1 Glutamate Receptors
486 Grin2a glutamate ionotropic receptor NMDA type subunit 2A Glutamate Receptors
487 Grin2b glutamate ionotropic receptor NMDA type subunit 2B Glutamate Receptors
488 Grin2c glutamate ionotropic receptor NMDA type subunit 2C Glutamate Receptors
489 Grin2d glutamate ionotropic receptor NMDA type subunit 2D Glutamate Receptors
490 Grin3a glutamate ionotropic receptor NMDA type subunit 3A Glutamate Receptors
491 Grin3b glutamate ionotropic receptor NMDA type subunit 3B Glutamate Receptors
492 Grm1 glutamate metabotropic receptor 1 Glutamate Receptors
493 Grm2 glutamate metabotropic receptor 2 Glutamate Receptors
494 Grm3 glutamate metabotropic receptor 3 Glutamate Receptors
495 Grm4 glutamate metabotropic receptor 4 Glutamate Receptors
496 Grm5 glutamate metabotropic receptor 5 Glutamate Receptors
497 Grm6 glutamate metabotropic receptor 6 Glutamate Receptors
498 Grm7 glutamate metabotropic receptor 7 Glutamate Receptors
499 Grm8 glutamate metabotropic receptor 8 Glutamate Receptors
500 Npbwr1 neuropeptides B and W receptor 1 Neuropeptide Receptors
501 Npbwr2 neuropeptides B and W receptor 2 Neuropeptide Receptors
502 Npffr1 neuropeptide FF receptor 1 Neuropeptide Receptors
503 Npffr2 neuropeptide FF receptor 2 Neuropeptide Receptors
504 Npsr1 neuropeptide S receptor 1 Neuropeptide Receptors
505 Npy1r neuropeptide Y receptor Y1 Neuropeptide Receptors
506 Npy2r neuropeptide Y receptor Y2 Neuropeptide Receptors
507 Npy4r neuropeptide Y receptor Y4 Neuropeptide Receptors
508 Npy4r2 neuropeptide Y receptor Y4-2 Neuropeptide Receptors
509 Npy5r neuropeptide Y receptor Y5 Neuropeptide Receptors
510 Npy6r neuropeptide Y receptor Y6 (pseudogene) Neuropeptide Receptors
578 Cdh16 cadherin 16 CAM
579 Cdh17 cadherin 17 CAM
580 Cdhr1 cadherin related family member 1 CAM
581 Fat3 FAT atypical cadherin 3 CAM
582 Fat4 FAT atypical cadherin 4 CAM
583 Clstn1 calsyntenin 1 CAM
584 Clstn2 calsyntenin 2 CAM
585 Clstn3 calsyntenin 3 CAM
586 Pcdh15 protocadherin related 15 CAM
587 Ret ret proto-oncogene CAM
588 Cdhr2 cadherin related family member 2 CAM
589 Cdh23 cadherin related 23 CAM
590 Cdhr3 cadherin related family member 3 CAM
591 Cdhr4 cadherin related family member 4 CAM
592 Cdhr5 cadherin related family member 5 CAM
593 Dchs1 dachsous cadherin-related 1 CAM
594 Dchs2 dachsous cadherin-related 2 CAM
595 Fat1 FAT atypical cadherin 1 CAM
596 Fat2 FAT atypical cadherin 2 CAM
597 Ceacam1 carcinoembryonic antigen related cell adhesion molecule 1 CAM
598 Ceacam16 carcinoembryonic antigen related cell adhesion molecule 16 CAM
599 Ceacam18 carcinoembryonic antigen related cell adhesion molecule 18 CAM
600 Ceacam19 carcinoembryonic antigen related cell adhesion molecule 19 CAM
601 Ceacam20 carcinoembryonic antigen related cell adhesion molecule 20 CAM
602 Ceacam21 carcinoembryonic antigen related cell adhesion molecule 21 CAM
603 Ceacam22p carcinoembryonic antigen related cell adhesion molecule 22, pseudogene CAM
604 Ceacam3 carcinoembryonic antigen related cell adhesion molecule 3 CAM
605 Ceacam4 carcinoembryonic antigen related cell adhesion molecule 4 CAM
606 Ceacam5 carcinoembryonic antigen related cell adhesion molecule 5 CAM
607 Ceacam6 carcinoembryonic antigen related cell adhesion molecule 6 CAM
608 Ceacam7 carcinoembryonic antigen related cell adhesion molecule 7 CAM
609 Ceacam8 carcinoembryonic antigen related cell adhesion molecule 8 CAM
610 Ceacamp1 carcinoembryonic antigen related cell adhesion molecule pseudogene 1 CAM
611 Ceacamp10 carcinoembryonic antigen related cell adhesion molecule pseudogene 10 CAM
612 Ceacamp11 carcinoembryonic antigen related cell adhesion molecule pseudogene 11 CAM
613 Ceacamp2 carcinoembryonic antigen related cell adhesion molecule pseudogene 2 CAM
614 Ceacamp3 carcinoembryonic antigen related cell adhesion molecule pseudogene 3 CAM
615 Ceacamp4 carcinoembryonic antigen related cell adhesion molecule pseudogene 4 CAM
616 Ceacamp5 carcinoembryonic antigen related cell adhesion molecule pseudogene 5 CAM
617 Ceacamp6 carcinoembryonic antigen related cell adhesion molecule pseudogene 6 CAM
618 Ceacamp7 carcinoembryonic antigen related cell adhesion molecule pseudogene 7 CAM
619 Ceacamp8 carcinoembryonic antigen related cell adhesion molecule pseudogene 8 CAM
620 Ceacamp9 carcinoembryonic antigen related cell adhesion molecule pseudogene 9 CAM
621 Celsr1 cadherin EGF LAG seven-pass G-type receptor 1 CAM
622 Celsr2 cadherin EGF LAG seven-pass G-type receptor 2 CAM
623 Celsr3 cadherin EGF LAG seven-pass G-type receptor 3 CAM
624 Pcdha@ protocadherin alpha cluster, complex locus CAM
625 Pcdha1 protocadherin alpha 1 CAM
626 Pcdha10 protocadherin alpha 10 CAM
627 Pcdha11 protocadherin alpha 11 CAM
628 Pcdha12 protocadherin alpha 12 CAM
629 Pcdha13 protocadherin alpha 13 CAM
630 Pcdha14 protocadherin alpha 14 pseudogene CAM
631 Pcdha2 protocadherin alpha 2 CAM
632 Pcdha3 protocadherin alpha 3 CAM
633 Pcdha4 protocadherin alpha 4 CAM
634 Pcdha5 protocadherin alpha 5 CAM
635 Pcdha6 protocadherin alpha 6 CAM
636 Pcdha7 protocadherin alpha 7 CAM
637 Pcdha8 protocadherin alpha 8 CAM
638 Pcdha9 protocadherin alpha 9 CAM
639 Pcdhac1 protocadherin alpha subfamily C, 1 CAM
640 Pcdhac2 protocadherin alpha subfamily C, 2 CAM
641 Pcdhact protocadherin alpha constant CAM
642 Pcdhb@ protocadherin beta cluster CAM
643 Pcdhb1 protocadherin beta 1 CAM
644 Pcdhb10 protocadherin beta 10 CAM
645 Pcdhb11 protocadherin beta 11 CAM
646 Pcdhb12 protocadherin beta 12 CAM
647 Pcdhb13 protocadherin beta 13 CAM
648 Pcdhb14 protocadherin beta 14 CAM
649 Pcdhb15 protocadherin beta 15 CAM
650 Pcdhb16 protocadherin beta 16 CAM
651 Pcdhb17p protocadherin beta 17 pseudogene CAM
652 Pcdhb18p protocadherin beta 18 pseudogene CAM
653 Pcdhb19p protocadherin beta 19 pseudogene CAM
654 Pcdhb2 protocadherin beta 2 CAM
655 Pcdhb3 protocadherin beta 3 CAM
656 Pcdhb4 protocadherin beta 4 CAM
657 Pcdhb5 protocadherin beta 5 CAM
658 Pcdhb6 protocadherin beta 6 CAM
659 Pcdhb7 protocadherin beta 7 CAM
660 Pcdhb8 protocadherin beta 8 CAM
661 Pcdhb9 protocadherin beta 9 CAM
662 Pcdhg@ protocadherin gamma cluster CAM
663 Pcdhga1 protocadherin gamma subfamily A, 1 CAM
664 Pcdhga10 protocadherin gamma subfamily A, 10 CAM
665 Pcdhga11 protocadherin gamma subfamily A, 11 CAM
666 Pcdhga12 protocadherin gamma subfamily A, 12 CAM
667 Pcdhga2 protocadherin gamma subfamily A, 2 CAM
668 Pcdhga3 protocadherin gamma subfamily A, 3 CAM
669 Pcdhga4 protocadherin gamma subfamily A, 4 CAM
670 Pcdhga5 protocadherin gamma subfamily A, 5 CAM
671 Pcdhga6 protocadherin gamma subfamily A, 6 CAM
672 Pcdhga7 protocadherin gamma subfamily A, 7 CAM
673 Pcdhga8 protocadherin gamma subfamily A, 8 CAM
674 Pcdhga9 protocadherin gamma subfamily A, 9 CAM
675 Pcdhgb1 protocadherin gamma subfamily B, 1 CAM
676 Pcdhgb2 protocadherin gamma subfamily B, 2 CAM
677 Pcdhgb3 protocadherin gamma subfamily B, 3 CAM
678 Pcdhgb4 protocadherin gamma subfamily B, 4 CAM
679 Pcdhgb5 protocadherin gamma subfamily B, 5 CAM
680 Pcdhgb6 protocadherin gamma subfamily B, 6 CAM
681 Pcdhgb7 protocadherin gamma subfamily B, 7 CAM
682 Pcdhgb8p protocadherin gamma subfamily B, 8 pseudogene CAM
683 Pcdhgb9p protocadherin gamma subfamily B, 9 pseudogene CAM
684 Pcdhgc3 protocadherin gamma subfamily C, 3 CAM
685 Pcdhgc4 protocadherin gamma subfamily C, 4 CAM
686 Pcdhgc5 protocadherin gamma subfamily C, 5 CAM
687 Pcdhgct protocadherin gamma constant CAM
688 Dsc1 desmocollin 1 CAM
689 Dsc2 desmocollin 2 CAM
690 Dsc3 desmocollin 3 CAM
691 Dsg1 desmoglein 1 CAM
692 Dsg2 desmoglein 2 CAM
693 Dsg3 desmoglein 3 CAM
694 Dsg4 desmoglein 4 CAM
695 Alcam activated leukocyte cell adhesion molecule CAM
696 Bcam basal cell adhesion molecule (Lutheran blood group) CAM
697 Boc BOC cell adhesion associated, oncogene regulated CAM
698 Cd2 CD2 molecule CAM
699 Cd244 CD244 molecule CAM
700 Cd28 CD28 molecule CAM
701 Cd47 CD47 molecule CAM
702 Cd58 CD58 molecule CAM
703 Cd84 CD84 molecule CAM
704 Cd96 CD96 molecule CAM
705 Chl1 cell adhesion molecule L1 like CAM
712 Dscam DS cell adhesion molecule CAM
713 Dscaml1 DS cell adhesion molecule like 1 CAM
714 F11r F11 receptor CAM
715 Fgfrl1 fibroblast growth factor receptor like 1 CAM
716 Gp6 glycoprotein VI platelet CAM
717 Hepacam hepatic and glial cell adhesion molecule CAM
720 Icam3 intercellular adhesion molecule 3 CAM
721 Icam4 intercellular adhesion molecule 4 (Landsteiner-Wiener blood group) CAM
722 Icam5 intercellular adhesion molecule 5 CAM
723 Igsf5 immunoglobulin superfamily member 5 CAM
724 Izumo1 izumo sperm-egg fusion 1 CAM
725 Izumo1r IZUMO1 receptor, JUNO CAM
726 Jam2 junctional adhesion molecule 2 CAM
727 Jam3 junctional adhesion molecule 3 CAM
728 Jaml junction adhesion molecule like CAM
729 L1cam L1 cell adhesion molecule CAM
730 Lilrb2 leukocyte immunoglobulin like receptor B2 CAM
731 Lrfn1 leucine rich repeat and fibronectin type III domain containing 1 CAM
732 Lrfn2 leucine rich repeat and fibronectin type III domain containing 2 CAM
733 Lrfn3 leucine rich repeat and fibronectin type III domain containing 3 CAM
734 Lrfn4 leucine rich repeat and fibronectin type III domain containing 4 CAM
735 Lrfn5 leucine rich repeat and fibronectin type III domain containing 5 CAM
736 Lrrc4 leucine rich repeat containing 4 CAM
738 Lrrc4c leucine rich repeat containing 4C CAM
739 Madcam1 mucosal vascular addressin cell adhesion molecule 1 CAM
740 Mcam melanoma cell adhesion molecule CAM
741 Mpz myelin protein zero CAM
742 Mpzl2 myelin protein zero like 2 CAM
743 Ncam1 neural cell adhesion molecule 1 CAM
744 Ncam2 neural cell adhesion molecule 2 CAM
745 Neo1 neogenin 1 CAM
746 Nfasc neurofascin CAM
747 Nrcam neuronal cell adhesion molecule CAM
748 Pecam1 platelet and endothelial cell adhesion molecule 1 CAM
749 Ptprm protein tyrosine phosphatase receptor type M CAM
750 Robo1 roundabout guidance receptor 1 CAM
751 Robo2 roundabout guidance receptor 2 CAM
752 Sdk1 sidekick cell adhesion molecule 1 CAM
753 Siglecl1 SIGLEC family like 1 CAM
754 Sirpa signal regulatory protein alpha CAM
755 Sirpg signal regulatory protein gamma CAM
756 Slamf1 signaling lymphocytic activation molecule family member 1 CAM
757 Slamf6 SLAM family member 6 CAM
758 Thy1 Thy-1 cell surface antigen CAM
759 Unc5a unc-5 netrin receptor A CAM
760 Unc5b unc-5 netrin receptor B CAM
761 Unc5d unc-5 netrin receptor D CAM
763 Clmp CXADR like membrane protein CAM
764 Cxadr CXADR Ig-like cell adhesion molecule CAM
765 Esam endothelial cell adhesion molecule CAM
766 Gpa33 glycoprotein A33 CAM
767 Igsf11 immunoglobulin superfamily member 11 CAM
768 Vsig1 V-set and immunoglobulin domain containing 1 CAM
769 Vsig2 V-set and immunoglobulin domain containing 2 CAM
770 Vsig8 V-set and immunoglobulin domain containing 8 CAM
771 Opcml opioid binding protein/cell adhesion molecule like CAM
772 Ntm neurotrimin CAM
773 Lsamp limbic system associated membrane protein CAM
774 Negr1 neuronal growth regulator 1 CAM
775 Iglon5 IgLON family member 5 CAM
776 Itga1 integrin subunit alpha 1 CAM
777 Itga10 integrin subunit alpha 10 CAM
778 Itga11 integrin subunit alpha 11 CAM
779 Itga2 integrin subunit alpha 2 CAM
780 Itga2b integrin subunit alpha 2b CAM
781 Itga3 integrin subunit alpha 3 CAM
782 Itga4 integrin subunit alpha 4 CAM
783 Itga5 integrin subunit alpha 5 CAM
784 Itga6 integrin subunit alpha 6 CAM
785 Itga7 integrin subunit alpha 7 CAM
786 Itga8 integrin subunit alpha 8 CAM
787 Itga9 integrin subunit alpha 9 CAM
788 Itgad integrin subunit alpha D CAM
789 Itgae integrin subunit alpha E CAM
790 Itgal integrin subunit alpha L CAM
791 Itgam integrin subunit alpha M CAM
792 Itgav integrin subunit alpha V CAM
793 Itgax integrin subunit alpha X CAM
794 Itgb1 integrin subunit beta 1 CAM
795 Itgb2 integrin subunit beta 2 CAM
796 Itgb3 integrin subunit beta 3 CAM
797 Itgb4 integrin subunit beta 4 CAM
798 Itgb5 integrin subunit beta 5 CAM
799 Itgb6 integrin subunit beta 6 CAM
800 Itgb7 integrin subunit beta 7 CAM
801 Itgb8 integrin subunit beta 8 CAM
802 Itgbl1 integrin subunit beta like 1 CAM
803 Cdh13 cadherin 13 CAM
804 Cdh26 cadherin 26 CAM
805 Cadm1 cell adhesion molecule 1 CAM
806 Cadm2 cell adhesion molecule 2 CAM
807 Cadm3 cell adhesion molecule 3 CAM
808 Cadm4 cell adhesion molecule 4 CAM
809 Crtam cytotoxic and regulatory T cell molecule CAM
810 Nectin1 nectin cell adhesion molecule 1 CAM
811 Nectin2 nectin cell adhesion molecule 2 CAM
812 Nectin3 nectin cell adhesion molecule 3 CAM
813 Nectin4 nectin cell adhesion molecule 4 CAM
814 Pvr PVR cell adhesion molecule CAM
815 Nrxn1 neurexin 1 CAM
816 Nrxn2 neurexin 2 CAM
817 Nrxn3 neurexin 3 CAM
818 Nlgn1 neuroligin 1 CAM
819 Nlgn2 neuroligin 2 CAM
820 Nlgn3 neuroligin 3 CAM
821 Nlgn4x neuroligin 4 X-linked CAM
822 Nlgn4y neuroligin 4 Y-linked CAM
823 Pcdh1 protocadherin 1 CAM
824 Pcdh10 protocadherin 10 CAM
825 Pcdh11x protocadherin 11 X-linked CAM
826 Pcdh11y protocadherin 11 Y-linked CAM
827 Pcdh12 protocadherin 12 CAM
828 Pcdh17 protocadherin 17 CAM
829 Pcdh18 protocadherin 18 CAM
830 Pcdh19 protocadherin 19 CAM
831 Pcdh20 protocadherin 20 CAM
832 Pcdh7 protocadherin 7 CAM
833 Pcdh8 protocadherin 8 CAM
834 Pcdh9 protocadherin 9 CAM
835 Siglec1 sialic acid binding Ig like lectin 1 CAM
836 Siglec10 sialic acid binding Ig like lectin 10 CAM
837 Siglec11 sialic acid binding Ig like lectin 11 CAM
838 Siglec12 sialic acid binding Ig like lectin 12 (gene/pseudogene) CAM
839 Siglec14 sialic acid binding Ig like lectin 14 CAM
840 Siglec15 sialic acid binding Ig like lectin 15 CAM
841 Siglec16 sialic acid binding Ig like lectin 16 (gene/pseudogene) CAM
842 Siglec17p sialic acid binding Ig like lectin 17, pseudogene CAM
843 Siglec18p sialic acid binding Ig like lectin 18, pseudogene CAM
844 Cd22 CD22 molecule CAM
845 Siglec20p sialic acid binding Ig like lectin 20, pseudogene CAM
846 Siglec21p sialic acid binding Ig like lectin 21, pseudogene CAM
847 Siglec22p sialic acid binding Ig like lectin 22, pseudogene CAM
848 Siglec24p sialic acid binding Ig like lectin 24, pseudogene CAM
849 Siglec25p sialic acid binding Ig like lectin 25, pseudogene CAM
850 Siglec26p sialic acid binding Ig like lectin 26, pseudogene CAM
851 Siglec27p sialic acid binding Ig like lectin 27, pseudogene CAM
852 Siglec28p sialic acid binding Ig like lectin 28, pseudogene CAM
853 Siglec29p sialic acid binding Ig like lectin 29, pseudogene CAM
854 Cd33 CD33 molecule CAM
855 Siglec30p sialic acid binding Ig like lectin 30, pseudogene CAM
856 Siglec31p sialic acid binding Ig like lectin 31, pseudogene CAM
857 Mag myelin associated glycoprotein CAM
858 Siglec5 sialic acid binding Ig like lectin 5 CAM
859 Siglec6 sialic acid binding Ig like lectin 6 CAM
860 Siglec7 sialic acid binding Ig like lectin 7 CAM
861 Siglec8 sialic acid binding Ig like lectin 8 CAM
862 Siglec9 sialic acid binding Ig like lectin 9 CAM
863 Cdh1 cadherin 1 CAM
864 Cdh15 cadherin 15 CAM
865 Cdh2 cadherin 2 CAM
866 Cdh3 cadherin 3 CAM
867 Cdh4 cadherin 4 CAM
868 Cdh10 cadherin 10 CAM
869 Cdh11 cadherin 11 CAM
870 Cdh12 cadherin 12 CAM
871 Cdh18 cadherin 18 CAM
872 Cdh19 cadherin 19 CAM
873 Cdh20 cadherin 20 CAM
874 Cdh22 cadherin 22 CAM
875 Cdh24 cadherin 24 CAM
876 Cdh5 cadherin 5 CAM
877 Cdh6 cadherin 6 CAM
878 Cdh7 cadherin 7 CAM
879 Cdh8 cadherin 8 CAM
880 Cdh9 cadherin 9 CAM
881 Gabra1 gamma-aminobutyric acid type A receptor alpha1 subunit GABA Receptors
882 Gabra2 gamma-aminobutyric acid type A receptor alpha2 subunit GABA Receptors
883 Gabra3 gamma-aminobutyric acid type A receptor alpha3 subunit GABA Receptors
884 Gabra4 gamma-aminobutyric acid type A receptor alpha4 subunit GABA Receptors
885 Gabra5 gamma-aminobutyric acid type A receptor alpha5 subunit GABA Receptors
886 Gabra6 gamma-aminobutyric acid type A receptor alpha6 subunit GABA Receptors
887 Gabrb1 gamma-aminobutyric acid type A receptor beta1 subunit GABA Receptors
888 Gabrb2 gamma-aminobutyric acid type A receptor beta2 subunit GABA Receptors
889 Gabrb3 gamma-aminobutyric acid type A receptor beta3 subunit GABA Receptors
890 Gabrd gamma-aminobutyric acid type A receptor delta subunit GABA Receptors
891 Gabre gamma-aminobutyric acid type A receptor epsilon subunit GABA Receptors
892 Gabrg1 gamma-aminobutyric acid type A receptor gamma1 subunit GABA Receptors
893 Gabrg2 gamma-aminobutyric acid type A receptor gamma2 subunit GABA Receptors
894 Gabrg3 gamma-aminobutyric acid type A receptor gamma3 subunit GABA Receptors
895 Gabrp gamma-aminobutyric acid type A receptor pi subunit GABA Receptors
896 Gabrq gamma-aminobutyric acid type A receptor theta subunit GABA Receptors
897 Gabrr1 gamma-aminobutyric acid type A receptor rho1 subunit GABA Receptors
898 Gabrr2 gamma-aminobutyric acid type A receptor rho2 subunit GABA Receptors
899 Gabrr3 gamma-aminobutyric acid type A receptor rho3 subunit (gene/pseudogene) GABA Receptors
900 Gabbr1 gamma-aminobutyric acid type B receptor subunit 1 GABA Receptors
901 Gabbr2 gamma-aminobutyric acid type B receptor subunit 2 GABA Receptors
941 Gpr107 G protein-coupled receptor 107 GPCRss/Neuropetide Receptors
942 Gpr108 G protein-coupled receptor 108 GPCRs
943 Gpr137 G protein-coupled receptor 137 GPCRs
944 Gpr143 G protein-coupled receptor 143 GPCRs
945 Gpr157 G protein-coupled receptor 157 GPCRs
946 Tpra1 transmembrane protein adipocyte associated 1 GPCRs
947 Adora1 adenosine A1 receptor GPCRs
948 Adora2a adenosine A2a receptor GPCRs
949 Adora2b adenosine A2b receptor GPCRs
950 Adora3 adenosine A3 receptor GPCRs
951 Adgra1 adhesion G protein-coupled receptor A1 GPCRs
952 Adgra2 adhesion G protein-coupled receptor A2 GPCRs
953 Adgra3 adhesion G protein-coupled receptor A3 GPCRs
954 Adgrb1 adhesion G protein-coupled receptor B1 GPCRs
955 Adgrb2 adhesion G protein-coupled receptor B2 GPCRs
956 Adgrb3 adhesion G protein-coupled receptor B3 GPCRs
960 Adgrd1 adhesion G protein-coupled receptor D1 GPCRs
961 Adgrd2 adhesion G protein-coupled receptor D2 GPCRs
962 Adgre1 adhesion G protein-coupled receptor E1 GPCRs
963 Adgre2 adhesion G protein-coupled receptor E2 GPCRs
964 Adgre3 adhesion G protein-coupled receptor E3 GPCRs
965 Adgre4p adhesion G protein-coupled receptor E4, pseudogene GPCRs
966 Adgre5 adhesion G protein-coupled receptor E5 GPCRs
967 Adgrf1 adhesion G protein-coupled receptor F1 GPCRs
968 Adgrf2 adhesion G protein-coupled receptor F2 GPCRs
969 Adgrf3 adhesion G protein-coupled receptor F3 GPCRs
970 Adgrf4 adhesion G protein-coupled receptor F4 GPCRs
971 Adgrf5 adhesion G protein-coupled receptor F5 GPCRs
972 Adgrg1 adhesion G protein-coupled receptor G1 GPCRs
973 Adgrg2 adhesion G protein-coupled receptor G2 GPCRs
974 Adgrg3 adhesion G protein-coupled receptor G3 GPCRs
975 Adgrg4 adhesion G protein-coupled receptor G4 GPCRs
976 Adgrg5 adhesion G protein-coupled receptor G5 GPCRs
977 Adgrg6 adhesion G protein-coupled receptor G6 GPCRs
978 Adgrg7 adhesion G protein-coupled receptor G7 GPCRs
979 Adgrl1 adhesion G protein-coupled receptor L1 GPCRs
980 Adgrl2 adhesion G protein-coupled receptor L2 GPCRs
981 Adgrl3 adhesion G protein-coupled receptor L3 GPCRs
982 Adgrl4 adhesion G protein-coupled receptor L4 GPCRs
983 Adgrv1 adhesion G protein-coupled receptor V1 GPCRs
993 Agtr1 angiotensin II receptor type 1 GPCRs
994 Agtr2 angiotensin II receptor type 2 GPCRs
995 Avpr1a arginine vasopressin receptor 1A GPCRs
996 Avpr1b arginine vasopressin receptor 1B GPCRs
997 Avpr2 arginine vasopressin receptor 2 GPCRs
998 Oxtr oxytocin receptor GPCRs
999 Ackr1 atypical chemokine receptor 1 (Duffy blood group) GPCRs
1000 Ackr2 atypical chemokine receptor 2 GPCRs
1001 Ackr3 atypical chemokine receptor 3 GPCRs
1002 Ackr4 atypical chemokine receptor 4 GPCRs
1003 Ccrl2 C-C motif chemokine receptor like 2 GPCRs
1004 Pitpnm3 PITPNM family member 3 GPCRs
1005 Bdkrb1 bradykinin receptor B1 GPCRs
1006 Bdkrb2 bradykinin receptor B2 GPCRs
1007 Ccr1 C-C motif chemokine receptor 1 GPCRs
1008 Ccr10 C-C motif chemokine receptor 10 GPCRs
1009 Ccr2 C-C motif chemokine receptor 2 GPCRs
1010 Ccr3 C-C motif chemokine receptor 3 GPCRs
1011 Ccr4 C-C motif chemokine receptor 4 GPCRs
1012 Ccr5 C-C motif chemokine receptor 5 (gene/pseudogene) GPCRs
1013 Ccr6 C-C motif chemokine receptor 6 GPCRs
1014 Ccr7 C-C motif chemokine receptor 7 GPCRs
1015 Ccr8 C-C motif chemokine receptor 8 GPCRs
1016 Ccr9 C-C motif chemokine receptor 9 GPCRs
1017 Cx3cr1 C-X3-C motif chemokine receptor 1 GPCRs
1018 Cxcr1 C-X-C motif chemokine receptor 1 GPCRs
1019 Cxcr2 C-X-C motif chemokine receptor 2 GPCRs
1020 Cxcr3 C-X-C motif chemokine receptor 3 GPCRs
1021 Cxcr4 C-X-C motif chemokine receptor 4 GPCRs
1022 Cxcr5 C-X-C motif chemokine receptor 5 GPCRs
1023 Cxcr6 C-X-C motif chemokine receptor 6 GPCRs
1024 Calcr calcitonin receptor GPCRs
1025 Calcrl calcitonin receptor like receptor GPCRs
1026 Casr calcium sensing receptor GPCRs
1027 Gprc6a G protein-coupled receptor class C group 6 member A GPCRs
1028 Cnr1 cannabinoid receptor 1 GPCRs
1029 Cnr2 cannabinoid receptor 2 GPCRs
1030 Cmklr1 chemerin chemokine-like receptor 1 GPCRs
1031 Cckar cholecystokinin A receptor GPCRs
1032 Cckbr cholecystokinin B receptor GPCRs
1038 C3ar1 complement C3a receptor 1 GPCRs
1039 C5ar1 complement C5a receptor 1 GPCRs
1040 C5ar2 complement component 5a receptor 2 GPCRs
1041 Crhr1 corticotropin releasing hormone receptor 1 GPCRs
1042 Crhr2 corticotropin releasing hormone receptor 2 GPCRs
1048 Ednra endothelin receptor type A GPCRs
1049 Ednrb endothelin receptor type B GPCRs
1050 F2r coagulation factor II thrombin receptor GPCRs
1051 F2rl1 F2R like trypsin receptor 1 GPCRs
1052 F2rl2 coagulation factor II thrombin receptor like 2 GPCRs
1053 F2rl3 F2R like thrombin or trypsin receptor 3 GPCRs
1054 Fpr1 formyl peptide receptor 1 GPCRs
1055 Fpr2 formyl peptide receptor 2 GPCRs
1056 Fpr3 formyl peptide receptor 3 GPCRs
1057 Ffar1 free fatty acid receptor 1 GPCRs
1058 Ffar2 free fatty acid receptor 2 GPCRs
1059 Ffar3 free fatty acid receptor 3 GPCRs
1060 Ffar4 free fatty acid receptor 4 GPCRs
1061 Gpbar1 G protein-coupled bile acid receptor 1 GPCRs
1062 Gper1 G protein-coupled estrogen receptor 1 GPCRs
1063 Gpr1 G protein-coupled receptor 1 GPCRs
1064 Gpr101 G protein-coupled receptor 101 GPCRs
1065 Gpr119 G protein-coupled receptor 119 GPCRs
1066 Gpr12 G protein-coupled receptor 12 GPCRs
1067 Gpr132 G protein-coupled receptor 132 GPCRs
1068 Gpr135 G protein-coupled receptor 135 GPCRs
1069 Gpr139 G protein-coupled receptor 139 GPCRs
1070 Gpr141 G protein-coupled receptor 141 GPCRs
1071 Gpr142 G protein-coupled receptor 142 GPCRs
1072 Gpr146 G protein-coupled receptor 146 GPCRs
1073 Gpr148 G protein-coupled receptor 148 GPCRs
1074 Gpr149 G protein-coupled receptor 149 GPCRs
1075 Gpr15 G protein-coupled receptor 15 GPCRs
1076 Gpr150 G protein-coupled receptor 150 GPCRs
1077 Gpr151 G protein-coupled receptor 151 GPCRs
1078 Gpr152 G protein-coupled receptor 152 GPCRs
1079 Gpr153 G protein-coupled receptor 153 GPCRs
1080 Gpr160 G protein-coupled receptor 160 GPCRs
1081 Gpr161 G protein-coupled receptor 161 GPCRs
1082 Gpr162 G protein-coupled receptor 162 GPCRs
1083 Gpr17 G protein-coupled receptor 17 GPCRs
1084 Gpr171 G protein-coupled receptor 171 GPCRs
1085 Gpr173 G protein-coupled receptor 173 GPCRs
1086 Gpr174 G protein-coupled receptor 174 GPCRs
1087 Gpr176 G protein-coupled receptor 176 GPCRs
1088 Gpr18 G protein-coupled receptor 18 GPCRs
1089 Gpr182 G protein-coupled receptor 182 GPCRs
1090 Gpr183 G protein-coupled receptor 183 GPCRs
1091 Gpr19 G protein-coupled receptor 19 GPCRs
1092 Gpr20 G protein-coupled receptor 20 GPCRs
1093 Gpr21 G protein-coupled receptor 21 GPCRs
1094 Gpr22 G protein-coupled receptor 22 GPCRs
1095 Gpr25 G protein-coupled receptor 25 GPCRs
1096 Gpr26 G protein-coupled receptor 26 GPCRs
1097 Gpr27 G protein-coupled receptor 27 GPCRs
1098 Gpr3 G protein-coupled receptor 3 GPCRs
1099 Gpr31 G protein-coupled receptor 31 GPCRs
1100 Gpr32 G protein-coupled receptor 32 GPCRs
1101 Gpr33 G protein-coupled receptor 33 (gene/pseudogene) GPCRs
1102 Gpr34 G protein-coupled receptor 34 GPCRs
1103 Gpr35 G protein-coupled receptor 35 GPCRs
1104 Gpr37 G protein-coupled receptor 37 GPCRs
1105 Gpr37l1 G protein-coupled receptor 37 like 1 GPCRs
1106 Gpr39 G protein-coupled receptor 39 GPCRs
1107 Gpr4 G protein-coupled receptor 4 GPCRs
1108 Gpr42 G protein-coupled receptor 42 (gene/pseudogene) GPCRs
1109 Gpr45 G protein-coupled receptor 45 GPCRs
1110 Gpr50 G protein-coupled receptor 50 GPCRs
1111 Gpr52 G protein-coupled receptor 52 GPCRs
1112 Gpr55 G protein-coupled receptor 55 GPCRs
1113 Gpr6 G protein-coupled receptor 6 GPCRs
1114 Gpr61 G protein-coupled receptor 61 GPCRs
1115 Gpr62 G protein-coupled receptor 62 GPCRs
1116 Gpr63 G protein-coupled receptor 63 GPCRs
1117 Gpr65 G protein-coupled receptor 65 GPCRs
1118 Gpr68 G protein-coupled receptor 68 GPCRs
1119 Gpr75 G protein-coupled receptor 75 GPCRs
1120 Gpr78 G protein-coupled receptor 78 GPCRs
1121 Gpr79 G protein-coupled receptor 79, pseudogene GPCRs
1122 Gpr82 G protein-coupled receptor 82 GPCRs
1123 Gpr83 G protein-coupled receptor 83 GPCRs
1124 Gpr84 G protein-coupled receptor 84 GPCRs
1125 Gpr85 G protein-coupled receptor 85 GPCRs
1126 Gpr87 G protein-coupled receptor 87 GPCRs
1127 Gpr88 G protein-coupled receptor 88 GPCRs
1128 Lgr4 leucine rich repeat containing G protein-coupled receptor 4 GPCRs
1129 Lgr5 leucine rich repeat containing G protein-coupled receptor 5 GPCRs
1130 Lgr6 leucine rich repeat containing G protein-coupled receptor 6 GPCRs
1131 Mas1 MAS1 proto-oncogene, G protein-coupled receptor GPCRs
1132 Mas1l MAS1 proto-oncogene like, G protein-coupled receptor GPCRs
1133 Mrgprd MAS related GPR family member D GPCRs
1134 Mrgpre MAS related GPR family member E GPCRs
1135 Mrgprf MAS related GPR family member F GPCRs
1136 Mrgprg MAS related GPR family member G GPCRs
1137 Mrgprx1 MAS related GPR family member X1 GPCRs
1138 Mrgprx2 MAS related GPR family member X2 GPCRs
1139 Mrgprx3 MAS related GPR family member X3 GPCRs
1140 Mrgprx4 MAS related GPR family member X4 GPCRs
1141 P2ry10 P2Y receptor family member 10 GPCRs
1142 P2ry8 P2Y receptor family member 8 GPCRs
1143 Gpr156 G protein-coupled receptor 156 GPCRs
1144 Gpr158 G protein-coupled receptor 158 GPCRs
1145 Gpr179 G protein-coupled receptor 179 GPCRs
1146 Gprc5a G protein-coupled receptor class C group 5 member A GPCRs
1147 Gprc5b G protein-coupled receptor class C group 5 member B GPCRs
1148 Gprc5c G protein-coupled receptor class C group 5 member C GPCRs
1149 Gprc5d G protein-coupled receptor class C group 5 member D GPCRs
1150 Fzd1 frizzled class receptor 1 GPCRs
1151 Fzd10 frizzled class receptor 10 GPCRs
1152 Smo smoothened, frizzled class receptor GPCRs
1153 Fzd2 frizzled class receptor 2 GPCRs
1154 Fzd3 frizzled class receptor 3 GPCRs
1155 Fzd4 frizzled class receptor 4 GPCRs
1156 Fzd5 frizzled class receptor 5 GPCRs
1157 Fzd6 frizzled class receptor 6 GPCRs
1158 Fzd7 frizzled class receptor 7 GPCRs
1159 Fzd8 frizzled class receptor 8 GPCRs
1160 Fzd9 frizzled class receptor 9 GPCRs
1161 Galr1 galanin receptor 1 GPCRs
1162 Galr2 galanin receptor 2 GPCRs
1163 Galr3 galanin receptor 3 GPCRs
1166 Gcgr glucagon receptor GPCRs
1167 Ghrhr growth hormone releasing hormone receptor GPCRs
1168 Gipr gastric inhibitory polypeptide receptor GPCRs
1169 Glp1r glucagon like peptide 1 receptor GPCRs
1170 Glp2r glucagon like peptide 2 receptor GPCRs
1171 Sctr secretin receptor GPCRs
1180 Fshr follicle stimulating hormone receptor GPCRs
1181 Lhcgr luteinizing hormone/choriogonadotropin receptor GPCRs
1182 Tshr thyroid stimulating hormone receptor GPCRs
1183 Gnrhr gonadotropin releasing hormone receptor GPCRs
1184 Gnrhr2 gonadotropin releasing hormone receptor 2 (pseudogene) GPCRs
1189 Hcar1 hydroxycarboxylic acid receptor 1 GPCRs
1190 Hcar2 hydroxycarboxylic acid receptor 2 GPCRs
1191 Hcar3 hydroxycarboxylic acid receptor 3 GPCRs
1192 Hcrtr1 hypocretin receptor 1 GPCRs
1193 Hcrtr2 hypocretin receptor 2 GPCRs
1194 Cysltr1 cysteinyl leukotriene receptor 1 GPCRs
1195 Cysltr2 cysteinyl leukotriene receptor 2 GPCRs
1197 Ltb4r leukotriene B4 receptor GPCRs
1198 Ltb4r2 leukotriene B4 receptor 2 GPCRs
1199 Oxer1 oxoeicosanoid receptor 1 GPCRs
1200 Lpar1 lysophosphatidic acid receptor 1 GPCRs
1201 Lpar2 lysophosphatidic acid receptor 2 GPCRs
1202 Lpar3 lysophosphatidic acid receptor 3 GPCRs
1203 Lpar4 lysophosphatidic acid receptor 4 GPCRs
1204 Lpar5 lysophosphatidic acid receptor 5 GPCRs
1205 Lpar6 lysophosphatidic acid receptor 6 GPCRs
1206 Mchr1 melanin concentrating hormone receptor 1 GPCRs
1207 Mchr2 melanin concentrating hormone receptor 2 GPCRs
1208 Mc1r melanocortin 1 receptor GPCRs
1209 Mc2r melanocortin 2 receptor GPCRs
1210 Mc3r melanocortin 3 receptor GPCRs
1211 Mc4r melanocortin 4 receptor GPCRs
1212 Mc5r melanocortin 5 receptor GPCRs
1213 Mtnr1a melatonin receptor 1A GPCRs
1214 Mtnr1b melatonin receptor 1B GPCRs
1215 Nmur1 neuromedin U receptor 1 GPCRs
1216 Nmur2 neuromedin U receptor 2 GPCRs
1228 Ntsr1 neurotensin receptor 1 GPCRs
1229 Ntsr2 neurotensin receptor 2 GPCRs
1230 Or1a1 olfactory receptor family 1 subfamily A member 1 GPCRs
1231 Or1a2 olfactory receptor family 1 subfamily A member 2 GPCRs
1232 Or1aa1p olfactory receptor family 1 subfamily AA member 1 pseudogene GPCRs
1233 Or1ab1p olfactory receptor family 1 subfamily AB member 1 pseudogene GPCRs
1234 Or1ac1p olfactory receptor family 1 subfamily AC member 1 pseudogene GPCRs
1235 Or1b1 olfactory receptor family 1 subfamily B member 1 (gene/pseudogene) GPCRs
1236 Or1c1 olfactory receptor family 1 subfamily C member 1 GPCRs
1237 Or1d2 olfactory receptor family 1 subfamily D member 2 GPCRs
1238 Or1d3p olfactory receptor family 1 subfamily D member 3 pseudogene GPCRs
1239 Or1d4 olfactory receptor family 1 subfamily D member 4 (gene/pseudogene) GPCRs
1240 Or1d5 olfactory receptor family 1 subfamily D member 5 GPCRs
1241 Or1e1 olfactory receptor family 1 subfamily E member 1 GPCRs
1242 Or1e2 olfactory receptor family 1 subfamily E member 2 GPCRs
1243 Or1e3 olfactory receptor family 1 subfamily E member 3 (gene/pseudogene) GPCRs
1244 Or1f1 olfactory receptor family 1 subfamily F member 1 GPCRs
1245 Or1f12 olfactory receptor family 1 subfamily F member 12 GPCRs
1246 Or1f2p olfactory receptor family 1 subfamily F member 2 pseudogene GPCRs
1247 Or1g1 olfactory receptor family 1 subfamily G member 1 GPCRs
1248 Or1h1p olfactory receptor family 1 subfamily H member 1 pseudogene GPCRs
1249 Or1i1 olfactory receptor family 1 subfamily I member 1 GPCRs
1250 Or1j1 olfactory receptor family 1 subfamily J member 1 GPCRs
1251 Or1j2 olfactory receptor family 1 subfamily J member 2 GPCRs
1252 Or1j4 olfactory receptor family 1 subfamily J member 4 GPCRs
1253 Or1k1 olfactory receptor family 1 subfamily K member 1 GPCRs
1254 Or1l1 olfactory receptor family 1 subfamily L member 1 GPCRs
1255 Or1l3 olfactory receptor family 1 subfamily L member 3 GPCRs
1256 Or1l4 olfactory receptor family 1 subfamily L member 4 GPCRs
1257 Or1l6 olfactory receptor family 1 subfamily L member 6 GPCRs
1258 Or1l8 olfactory receptor family 1 subfamily L member 8 GPCRs
1259 Or1m1 olfactory receptor family 1 subfamily M member 1 GPCRs
1260 Or1m4p olfactory receptor family 1 subfamily M member 4 pseudogene GPCRs
1261 Or1n1 olfactory receptor family 1 subfamily N member 1 GPCRs
1262 Or1n2 olfactory receptor family 1 subfamily N member 2 GPCRs
1263 Or1p1 olfactory receptor family 1 subfamily P member 1 (gene/pseudogene) GPCRs
1264 Or1q1 olfactory receptor family 1 subfamily Q member 1 GPCRs
1265 Or1r1p olfactory receptor family 1 subfamily R member 1 pseudogene GPCRs
1266 Or1s1 olfactory receptor family 1 subfamily S member 1 (gene/pseudogene) GPCRs
1267 Or1s2 olfactory receptor family 1 subfamily S member 2 GPCRs
1268 Or1x1p olfactory receptor family 1 subfamily X member 1 pseudogene GPCRs
1269 Or1x5p olfactory receptor family 1 subfamily X member 5 pseudogene GPCRs
1270 Or10a2 olfactory receptor family 10 subfamily A member 2 GPCRs
1271 Or10a3 olfactory receptor family 10 subfamily A member 3 GPCRs
1272 Or10a4 olfactory receptor family 10 subfamily A member 4 GPCRs
1273 Or10a5 olfactory receptor family 10 subfamily A member 5 GPCRs
1274 Or10a6 olfactory receptor family 10 subfamily A member 6 (gene/pseudogene) GPCRs
1275 Or10a7 olfactory receptor family 10 subfamily A member 7 GPCRs
1276 Or10aa1p olfactory receptor family 10 subfamily AA member 1 pseudogene GPCRs
1277 Or10ab1p olfactory receptor family 10 subfamily AB member 1 pseudogene GPCRs
1278 Or10ac1 olfactory receptor family 10 subfamily AC member 1 (gene/pseudogene) GPCRs
1279 Or10ad1 olfactory receptor family 10 subfamily AD member 1 GPCRs
1280 Or10ae1p olfactory receptor family 10 subfamily AE member 1 pseudogene GPCRs
1281 Or10ae3p olfactory receptor family 10 subfamily AE member 3 pseudogene GPCRs
1282 Or10af1p olfactory receptor family 10 subfamily AF member 1 pseudogene GPCRs
1283 Or10ag1 olfactory receptor family 10 subfamily AG member 1 GPCRs
1284 Or10ah1p olfactory receptor family 10 subfamily AH member 1 pseudogene GPCRs
1285 Or10ak1p olfactory receptor family 10 subfamily AK member 1 pseudogene GPCRs
1286 Or10b1p olfactory receptor family 10 subfamily B member 1 pseudogene GPCRs
1287 Or10c1 olfactory receptor family 10 subfamily C member 1 (gene/pseudogene) GPCRs
1288 Or10d1p olfactory receptor family 10 subfamily D member 1 pseudogene GPCRs
1289 Or10d3 olfactory receptor family 10 subfamily D member 3 (putative) GPCRs
1290 Or10d4p olfactory receptor family 10 subfamily D member 4 pseudogene GPCRs
1291 Or10d5p olfactory receptor family 10 subfamily D member 5 pseudogene GPCRs
1292 Or10g1p olfactory receptor family 10 subfamily G member 1 pseudogene GPCRs
1293 Or10g2 olfactory receptor family 10 subfamily G member 2 GPCRs
1294 Or10g3 olfactory receptor family 10 subfamily G member 3 GPCRs
1295 Or10g4 olfactory receptor family 10 subfamily G member 4 GPCRs
1296 Or10g5p olfactory receptor family 10 subfamily G member 5 pseudogene GPCRs
1297 Or10g6 olfactory receptor family 10 subfamily G member 6 GPCRs
1298 Or10g7 olfactory receptor family 10 subfamily G member 7 GPCRs
1299 Or10g8 olfactory receptor family 10 subfamily G member 8 GPCRs
1300 Or10g9 olfactory receptor family 10 subfamily G member 9 GPCRs
1301 Or10h1 olfactory receptor family 10 subfamily H member 1 GPCRs
1302 Or10h2 olfactory receptor family 10 subfamily H member 2 GPCRs
1303 Or10h3 olfactory receptor family 10 subfamily H member 3 GPCRs
1304 Or10h4 olfactory receptor family 10 subfamily H member 4 GPCRs
1305 Or10h5 olfactory receptor family 10 subfamily H member 5 GPCRs
1306 Or10j1 olfactory receptor family 10 subfamily J member 1 GPCRs
1307 Or10j2p olfactory receptor family 10 subfamily J member 2 pseudogene GPCRs
1308 Or10j3 olfactory receptor family 10 subfamily J member 3 GPCRs
1309 Or10j4 olfactory receptor family 10 subfamily J member 4 (gene/pseudogene) GPCRs
1310 Or10j5 olfactory receptor family 10 subfamily J member 5 GPCRs
1311 Or10j6p olfactory receptor family 10 subfamily J member 6 pseudogene GPCRs
1312 Or10j7p olfactory receptor family 10 subfamily J member 7 pseudogene GPCRs
1313 Or10j8p olfactory receptor family 10 subfamily J member 8 pseudogene GPCRs
1314 Or10j9p olfactory receptor family 10 subfamily J member 9 pseudogene GPCRs
1315 Or10k1 olfactory receptor family 10 subfamily K member 1 GPCRs
1316 Or10k2 olfactory receptor family 10 subfamily K member 2 GPCRs
1317 Or10n1p olfactory receptor family 10 subfamily N member 1 pseudogene GPCRs
1318 Or10p1 olfactory receptor family 10 subfamily P member 1 GPCRs
1319 Or10q1 olfactory receptor family 10 subfamily Q member 1 GPCRs
1320 Or10q2p olfactory receptor family 10 subfamily Q member 2 pseudogene GPCRs
1321 Or10r1p olfactory receptor family 10 subfamily R member 1 pseudogene GPCRs
1322 Or10r2 olfactory receptor family 10 subfamily R member 2 GPCRs
1323 Or10r3p olfactory receptor family 10 subfamily R member 3 pseudogene GPCRs
1324 Or10s1 olfactory receptor family 10 subfamily S member 1 GPCRs
1325 Or10t1p olfactory receptor family 10 subfamily T member 1 pseudogene GPCRs
1326 Or10t2 olfactory receptor family 10 subfamily T member 2 GPCRs
1327 Or10u1p olfactory receptor family 10 subfamily U member 1 pseudogene GPCRs
1328 Or10v1 olfactory receptor family 10 subfamily V member 1 GPCRs
1329 Or10v2p olfactory receptor family 10 subfamily V member 2 pseudogene GPCRs
1330 Or10v3p olfactory receptor family 10 subfamily V member 3 pseudogene GPCRs
1331 Or10v7p olfactory receptor family 10 subfamily V member 7 pseudogene GPCRs
1332 Or10w1 olfactory receptor family 10 subfamily W member 1 GPCRs
1333 Or10x1 olfactory receptor family 10 subfamily X member 1 (gene/pseudogene) GPCRs
1334 Or10y1p olfactory receptor family 10 subfamily Y member 1 pseudogene GPCRs
1335 Or10z1 olfactory receptor family 10 subfamily Z member 1 GPCRs
1336 Or11a1 olfactory receptor family 11 subfamily A member 1 GPCRs
1337 Or11g1p olfactory receptor family 11 subfamily G member 1 pseudogene GPCRs
1338 Or11g2 olfactory receptor family 11 subfamily G member 2 GPCRs
1339 Or11h1 olfactory receptor family 11 subfamily H member 1 GPCRs
1340 Or11h12 olfactory receptor family 11 subfamily H member 12 GPCRs
1341 Or11h13p olfactory receptor family 11 subfamily H member 13 pseudogene GPCRs
1342 Or11h2 olfactory receptor family 11 subfamily H member 2 GPCRs
1343 Or11h3p olfactory receptor family 11 subfamily H member 3 pseudogene GPCRs
1344 Or11h4 olfactory receptor family 11 subfamily H member 4 GPCRs
1345 Or11h5p olfactory receptor family 11 subfamily H member 5 pseudogene GPCRs
1346 Or11h6 olfactory receptor family 11 subfamily H member 6 GPCRs
1347 Or11h7 olfactory receptor family 11 subfamily H member 7 (gene/pseudogene) GPCRs
1348 Or11i1p olfactory receptor family 11 subfamily I member 1 pseudogene GPCRs
1349 Or11j1p olfactory receptor family 11 subfamily J member 1 pseudogene GPCRs
1350 Or11j2p olfactory receptor family 11 subfamily J member 2 pseudogene GPCRs
1351 Or11j5p olfactory receptor family 11 subfamily J member 5 pseudogene GPCRs
1352 Or11k1p olfactory receptor family 11 subfamily K member 1 pseudogene GPCRs
1353 Or11k2p olfactory receptor family 11 subfamily K member 2 pseudogene GPCRs
1354 Or11l1 olfactory receptor family 11 subfamily L member 1 GPCRs
1355 Or11m1p olfactory receptor family 11 subfamily M member 1 pseudogene GPCRs
1356 Or11n1p olfactory receptor family 11 subfamily N member 1 pseudogene GPCRs
1357 Or11p1p olfactory receptor family 11 subfamily P member 1 pseudogene GPCRs
1358 Or11q1p olfactory receptor family 11 subfamily Q member 1 pseudogene GPCRs
1359 Or12d1 olfactory receptor family 12 subfamily D member 1 (gene/pseudogene) GPCRs
1360 Or12d2 olfactory receptor family 12 subfamily D member 2 (gene/pseudogene) GPCRs
1361 Or12d3 olfactory receptor family 12 subfamily D member 3 GPCRs
1362 Or13a1 olfactory receptor family 13 subfamily A member 1 GPCRs
1363 Or13c1p olfactory receptor family 13 subfamily C member 1 pseudogene GPCRs
1364 Or13c2 olfactory receptor family 13 subfamily C member 2 GPCRs
1365 Or13c3 olfactory receptor family 13 subfamily C member 3 GPCRs
1366 Or13c4 olfactory receptor family 13 subfamily C member 4 GPCRs
1367 Or13c5 olfactory receptor family 13 subfamily C member 5 GPCRs
1368 Or13c6p olfactory receptor family 13 subfamily C member 6 pseudogene GPCRs
1369 Or13c7 olfactory receptor family 13 subfamily C member 7 (gene/pseudogene) GPCRs
1370 Or13c8 olfactory receptor family 13 subfamily C member 8 GPCRs
1371 Or13c9 olfactory receptor family 13 subfamily C member 9 GPCRs
1372 Or13d1 olfactory receptor family 13 subfamily D member 1 GPCRs
1373 Or13d2p olfactory receptor family 13 subfamily D member 2 pseudogene GPCRs
1374 Or13d3p olfactory receptor family 13 subfamily D member 3 pseudogene GPCRs
1375 Or13e1p olfactory receptor family 13 subfamily E member 1 pseudogene GPCRs
1376 Or13f1 olfactory receptor family 13 subfamily F member 1 GPCRs
1377 Or13g1 olfactory receptor family 13 subfamily G member 1 GPCRs
1378 Or13h1 olfactory receptor family 13 subfamily H member 1 GPCRs
1379 Or13i1p olfactory receptor family 13 subfamily I member 1 pseudogene GPCRs
1380 Or13j1 olfactory receptor family 13 subfamily J member 1 GPCRs
1381 Or13k1p olfactory receptor family 13 subfamily K member 1 pseudogene GPCRs
1382 Or13z1p olfactory receptor family 13 subfamily Z member 1 pseudogene GPCRs
1383 Or13z2p olfactory receptor family 13 subfamily Z member 2 pseudogene GPCRs
1384 Or13z3p olfactory receptor family 13 subfamily Z member 3 pseudogene GPCRs
1385 Or14a16 olfactory receptor family 14 subfamily A member 16 GPCRs
1386 Or14a2 olfactory receptor family 14 subfamily A member 2 GPCRs
1387 Or14c36 olfactory receptor family 14 subfamily C member 36 GPCRs
1388 Or14i1 olfactory receptor family 14 subfamily I member 1 GPCRs
1389 Or14j1 olfactory receptor family 14 subfamily J member 1 GPCRs
1390 Or14k1 olfactory receptor family 14 subfamily K member 1 GPCRs
1391 Or14l1p olfactory receptor family 14 subfamily L member 1 pseudogene GPCRs
1392 Or2a1 olfactory receptor family 2 subfamily A member 1 GPCRs
1393 Or2a12 olfactory receptor family 2 subfamily A member 12 GPCRs
1394 Or2a13p olfactory receptor family 2 subfamily A member 13 pseudogene GPCRs
1395 Or2a14 olfactory receptor family 2 subfamily A member 14 GPCRs
1396 Or2a15p olfactory receptor family 2 subfamily A member 15 pseudogene GPCRs
1397 Or2a2 olfactory receptor family 2 subfamily A member 2 GPCRs
1398 Or2a20p olfactory receptor family 2 subfamily A member 20 pseudogene GPCRs
1399 Or2a25 olfactory receptor family 2 subfamily A member 25 GPCRs
1400 Or2a3p olfactory receptor family 2 subfamily A member 3 pseudogene GPCRs
1401 Or2a4 olfactory receptor family 2 subfamily A member 4 GPCRs
1402 Or2a41p olfactory receptor family 2 subfamily A member 41 pseudogene GPCRs
1403 Or2a42 olfactory receptor family 2 subfamily A member 42 GPCRs
1404 Or2a5 olfactory receptor family 2 subfamily A member 5 GPCRs
1405 Or2a7 olfactory receptor family 2 subfamily A member 7 GPCRs
1406 Or2a9p olfactory receptor family 2 subfamily A member 9 pseudogene GPCRs
1407 Or2ad1p olfactory receptor family 2 subfamily AD member 1 pseudogene GPCRs
1408 Or2ae1 olfactory receptor family 2 subfamily AE member 1 GPCRs
1409 Or2af1p olfactory receptor family 2 subfamily AF member 1 pseudogene GPCRs
1410 Or2ag1 olfactory receptor family 2 subfamily AG member 1 (gene/pseudogene) GPCRs
1411 Or2ag2 olfactory receptor family 2 subfamily AG member 2 GPCRs
1412 Or2ah1p olfactory receptor family 2 subfamily AH member 1 pseudogene GPCRs
1413 Or2ai1p olfactory receptor family 2 subfamily AI member 1 pseudogene GPCRs
1414 Or2aj1 olfactory receptor family 2 subfamily AJ member 1 GPCRs
1415 Or2ak2 olfactory receptor family 2 subfamily AK member 2 GPCRs
1416 Or2al1p olfactory receptor family 2 subfamily AL member 1 pseudogene GPCRs
1417 Or2am1p olfactory receptor family 2 subfamily AM member 1 pseudogene GPCRs
1418 Or2ao1p olfactory receptor family 2 subfamily AO member 1 pseudogene GPCRs
1419 Or2ap1 olfactory receptor family 2 subfamily AP member 1 GPCRs
1420 Or2aq1p olfactory receptor family 2 subfamily AQ member 1 pseudogene GPCRs
1421 Or2as1p olfactory receptor family 2 subfamily AS member 1 pseudogene GPCRs
1422 Or2as2p olfactory receptor family 2 subfamily AS member 2 pseudogene GPCRs
1423 Or2at1p olfactory receptor family 2 subfamily AT member 1 pseudogene GPCRs
1424 Or2at2p olfactory receptor family 2 subfamily AT member 2 pseudogene GPCRs
1425 Or2at4 olfactory receptor family 2 subfamily AT member 4 GPCRs
1426 Or2b11 olfactory receptor family 2 subfamily B member 11 GPCRs
1427 Or2b2 olfactory receptor family 2 subfamily B member 2 GPCRs
1428 Or2b3 olfactory receptor family 2 subfamily B member 3 GPCRs
1429 Or2b4p olfactory receptor family 2 subfamily B member 4 pseudogene GPCRs
1430 Or2b6 olfactory receptor family 2 subfamily B member 6 GPCRs
1431 Or2b7p olfactory receptor family 2 subfamily B member 7 pseudogene GPCRs
1432 Or2b8p olfactory receptor family 2 subfamily B member 8 pseudogene GPCRs
1433 Or2bh1p olfactory receptor family 2 subfamily BH member 1 pseudogene GPCRs
1434 Or2c1 olfactory receptor family 2 subfamily C member 1 GPCRs
1435 Or2c3 olfactory receptor family 2 subfamily C member 3 GPCRs
1436 Or2d2 olfactory receptor family 2 subfamily D member 2 GPCRs
1437 Or2d3 olfactory receptor family 2 subfamily D member 3 GPCRs
1438 Or2e1p olfactory receptor family 2 subfamily E member 1 pseudogene GPCRs
1439 Or2f1 olfactory receptor family 2 subfamily F member 1 (gene/pseudogene) GPCRs
1440 Or2f2 olfactory receptor family 2 subfamily F member 2 GPCRs
1441 Or2g1p olfactory receptor family 2 subfamily G member 1 pseudogene GPCRs
1442 Or2g2 olfactory receptor family 2 subfamily G member 2 GPCRs
1443 Or2g3 olfactory receptor family 2 subfamily G member 3 GPCRs
1444 Or2g6 olfactory receptor family 2 subfamily G member 6 GPCRs
1445 Or2h1 olfactory receptor family 2 subfamily H member 1 GPCRs
1446 Or2h2 olfactory receptor family 2 subfamily H member 2 GPCRs
1447 Or2h4p olfactory receptor family 2 subfamily H member 4 pseudogene GPCRs
1448 Or2h5p olfactory receptor family 2 subfamily H member 5 pseudogene GPCRs
1449 Or2i1p olfactory receptor family 2 subfamily I member 1 pseudogene GPCRs
1450 Or2j1 olfactory receptor family 2 subfamily J member 1 (gene/pseudogene) GPCRs
1451 Or2j2 olfactory receptor family 2 subfamily J member 2 GPCRs
1452 Or2j3 olfactory receptor family 2 subfamily J member 3 GPCRs
1453 Or2j4p olfactory receptor family 2 subfamily J member 4 pseudogene GPCRs
1454 Or2k2 olfactory receptor family 2 subfamily K member 2 GPCRs
1455 Or2l13 olfactory receptor family 2 subfamily L member 13 GPCRs
1456 Or2l1p olfactory receptor family 2 subfamily L member 1 pseudogene GPCRs
1457 Or2l2 olfactory receptor family 2 subfamily L member 2 GPCRs
1458 Or2l3 olfactory receptor family 2 subfamily L member 3 GPCRs
1459 Or2l5 olfactory receptor family 2 subfamily L member 5 GPCRs
1460 Or2l6p olfactory receptor family 2 subfamily L member 6 pseudogene GPCRs
1461 Or2l8 olfactory receptor family 2 subfamily L member 8 (gene/pseudogene) GPCRs
1462 Or2l9p olfactory receptor family 2 subfamily L member 9 pseudogene GPCRs
1463 Or2m1p olfactory receptor family 2 subfamily M member 1 pseudogene GPCRs
1464 Or2m2 olfactory receptor family 2 subfamily M member 2 GPCRs
1465 Or2m3 olfactory receptor family 2 subfamily M member 3 GPCRs
1466 Or2m4 olfactory receptor family 2 subfamily M member 4 GPCRs
1467 Or2m5 olfactory receptor family 2 subfamily M member 5 GPCRs
1468 Or2m7 olfactory receptor family 2 subfamily M member 7 GPCRs
1469 Or2n1p olfactory receptor family 2 subfamily N member 1 pseudogene GPCRs
1470 Or2p1p olfactory receptor family 2 subfamily P member 1 pseudogene GPCRs
1471 Or2q1p olfactory receptor family 2 subfamily Q member 1 pseudogene GPCRs
1472 Or2r1p olfactory receptor family 2 subfamily R member 1, pseudogene GPCRs
1473 Or2s1p olfactory receptor family 2 subfamily S member 1 pseudogene GPCRs
1474 Or2s2 olfactory receptor family 2 subfamily S member 2 (gene/pseudogene) GPCRs
1475 Or2t1 olfactory receptor family 2 subfamily T member 1 GPCRs
1476 Or2t10 olfactory receptor family 2 subfamily T member 10 GPCRs
1477 Or2t11 olfactory receptor family 2 subfamily T member 11 (gene/pseudogene) GPCRs
1478 Or2t12 olfactory receptor family 2 subfamily T member 12 GPCRs
1479 Or2t2 olfactory receptor family 2 subfamily T member 2 GPCRs
1480 Or2t27 olfactory receptor family 2 subfamily T member 27 GPCRs
1481 Or2t29 olfactory receptor family 2 subfamily T member 29 GPCRs
1482 Or2t3 olfactory receptor family 2 subfamily T member 3 GPCRs
1483 Or2t32p olfactory receptor family 2 subfamily T member 32 pseudogene GPCRs
1484 Or2t33 olfactory receptor family 2 subfamily T member 33 GPCRs
1485 Or2t34 olfactory receptor family 2 subfamily T member 34 GPCRs
1486 Or2t35 olfactory receptor family 2 subfamily T member 35 GPCRs
1487 Or2t4 olfactory receptor family 2 subfamily T member 4 GPCRs
1488 Or2t5 olfactory receptor family 2 subfamily T member 5 GPCRs
1489 Or2t6 olfactory receptor family 2 subfamily T member 6 GPCRs
1490 Or2t7 olfactory receptor family 2 subfamily T member 7 GPCRs
1491 Or2t8 olfactory receptor family 2 subfamily T member 8 GPCRs
1492 Or2u1p olfactory receptor family 2 subfamily U member 1 pseudogene GPCRs
1493 Or2u2p olfactory receptor family 2 subfamily U member 2 pseudogene GPCRs
1494 Or2v1 olfactory receptor family 2 subfamily V member 1 GPCRs
1495 Or2v2 olfactory receptor family 2 subfamily V member 2 GPCRs
1496 Or2w1 olfactory receptor family 2 subfamily W member 1 GPCRs
1497 Or2w2p olfactory receptor family 2 subfamily W member 2 pseudogene GPCRs
1498 Or2w3 olfactory receptor family 2 subfamily W member 3 GPCRs
1499 Or2w4p olfactory receptor family 2 subfamily W member 4 pseudogene GPCRs
1500 Or2w5 olfactory receptor family 2 subfamily W member 5 (gene/pseudogene) GPCRs
1501 Or2w6p olfactory receptor family 2 subfamily W member 6 pseudogene GPCRs
1502 Or2x1p olfactory receptor family 2 subfamily X member 1 pseudogene GPCRs
1503 Or2y1 olfactory receptor family 2 subfamily Y member 1 GPCRs
1504 Or2z1 olfactory receptor family 2 subfamily Z member 1 GPCRs
1505 Or3a1 olfactory receptor family 3 subfamily A member 1 GPCRs
1506 Or3a2 olfactory receptor family 3 subfamily A member 2 GPCRs
1507 Or3a3 olfactory receptor family 3 subfamily A member 3 GPCRs
1508 Or3a4p olfactory receptor family 3 subfamily A member 4 pseudogene GPCRs
1509 Or3b1p olfactory receptor family 3 subfamily B member 1 pseudogene GPCRs
1510 Or3d1p olfactory receptor family 3 subfamily D member 1 pseudogene GPCRs
1511 Or4a10p olfactory receptor family 4 subfamily A member 10 pseudogene GPCRs
1512 Or4a11p olfactory receptor family 4 subfamily A member 11 pseudogene GPCRs
1513 Or4a12p olfactory receptor family 4 subfamily A member 12 pseudogene GPCRs
1514 Or4a13p olfactory receptor family 4 subfamily A member 13 pseudogene GPCRs
1515 Or4a14p olfactory receptor family 4 subfamily A member 14 pseudogene GPCRs
1516 Or4a15 olfactory receptor family 4 subfamily A member 15 GPCRs
1517 Or4a16 olfactory receptor family 4 subfamily A member 16 GPCRs
1518 Or4a17p olfactory receptor family 4 subfamily A member 17 pseudogene GPCRs
1519 Or4a18p olfactory receptor family 4 subfamily A member 18 pseudogene GPCRs
1520 Or4a19p olfactory receptor family 4 subfamily A member 19 pseudogene GPCRs
1521 Or4a1p olfactory receptor family 4 subfamily A member 1 pseudogene GPCRs
1522 Or4a21p olfactory receptor family 4 subfamily A member 21 pseudogene GPCRs
1523 Or4a2p olfactory receptor family 4 subfamily A member 2 pseudogene GPCRs
1524 Or4a3p olfactory receptor family 4 subfamily A member 3 pseudogene GPCRs
1525 Or4a40p olfactory receptor family 4 subfamily A member 40 pseudogene GPCRs
1526 Or4a41p olfactory receptor family 4 subfamily A member 41 pseudogene GPCRs
1527 Or4a42p olfactory receptor family 4 subfamily A member 42 pseudogene GPCRs
1528 Or4a43p olfactory receptor family 4 subfamily A member 43 pseudogene GPCRs
1529 Or4a44p olfactory receptor family 4 subfamily A member 44 pseudogene GPCRs
1530 Or4a45p olfactory receptor family 4 subfamily A member 45 pseudogene GPCRs
1531 Or4a46p olfactory receptor family 4 subfamily A member 46 pseudogene GPCRs
1532 Or4a47 olfactory receptor family 4 subfamily A member 47 GPCRs
1533 Or4a48p olfactory receptor family 4 subfamily A member 48 pseudogene GPCRs
1534 Or4a49p olfactory receptor family 4 subfamily A member 49 pseudogene GPCRs
1535 Or4a4p olfactory receptor family 4 subfamily A member 4 pseudogene GPCRs
1536 Or4a5 olfactory receptor family 4 subfamily A member 5 GPCRs
1537 Or4a50p olfactory receptor family 4 subfamily A member 50 pseudogene GPCRs
1538 Or4a6p olfactory receptor family 4 subfamily A member 6 pseudogene GPCRs
1539 Or4a7p olfactory receptor family 4 subfamily A member 7 pseudogene GPCRs
1540 Or4a8 olfactory receptor family 4 subfamily A member 8 (gene/pseudogene) GPCRs
1541 Or4a9p olfactory receptor family 4 subfamily A member 9 pseudogene GPCRs
1542 Or4b1 olfactory receptor family 4 subfamily B member 1 GPCRs
1543 Or4b2p olfactory receptor family 4 subfamily B member 2 pseudogene GPCRs
1544 Or4c10p olfactory receptor family 4 subfamily C member 10 pseudogene GPCRs
1545 Or4c11 olfactory receptor family 4 subfamily C member 11 GPCRs
1546 Or4c12 olfactory receptor family 4 subfamily C member 12 GPCRs
1547 Or4c13 olfactory receptor family 4 subfamily C member 13 GPCRs
1548 Or4c14p olfactory receptor family 4 subfamily C member 14 pseudogene GPCRs
1549 Or4c15 olfactory receptor family 4 subfamily C member 15 GPCRs
1550 Or4c16 olfactory receptor family 4 subfamily C member 16 (gene/pseudogene) GPCRs
1551 Or4c1p olfactory receptor family 4 subfamily C member 1 pseudogene GPCRs
1552 Or4c2p olfactory receptor family 4 subfamily C member 2 pseudogene GPCRs
1553 Or4c3 olfactory receptor family 4 subfamily C member 3 GPCRs
1554 Or4c45 olfactory receptor family 4 subfamily C member 45 (gene/pseudogene) GPCRs
1555 Or4c46 olfactory receptor family 4 subfamily C member 46 GPCRs
1556 Or4c48p olfactory receptor family 4 subfamily C member 48 pseudogene GPCRs
1557 Or4c49p olfactory receptor family 4 subfamily C member 49 pseudogene GPCRs
1558 Or4c4p olfactory receptor family 4 subfamily C member 4 pseudogene GPCRs
1559 Or4c5 olfactory receptor family 4 subfamily C member 5 (gene/pseudogene) GPCRs
1560 Or4c50p olfactory receptor family 4 subfamily C member 50 pseudogene GPCRs
1561 Or4c6 olfactory receptor family 4 subfamily C member 6 GPCRs
1562 Or4c7p olfactory receptor family 4 subfamily C member 7 pseudogene GPCRs
1563 Or4c9p olfactory receptor family 4 subfamily C member 9 pseudogene GPCRs
1564 Or4d1 olfactory receptor family 4 subfamily D member 1 GPCRs
1565 Or4d10 olfactory receptor family 4 subfamily D member 10 GPCRs
1566 Or4d11 olfactory receptor family 4 subfamily D member 11 GPCRs
1567 Or4d12p olfactory receptor family 4 subfamily D member 12 pseudogene GPCRs
1568 Or4d2 olfactory receptor family 4 subfamily D member 2 GPCRs
1569 Or4d5 olfactory receptor family 4 subfamily D member 5 GPCRs
1570 Or4d6 olfactory receptor family 4 subfamily D member 6 GPCRs
1571 Or4d7p olfactory receptor family 4 subfamily D member 7 pseudogene GPCRs
1572 Or4d8p olfactory receptor family 4 subfamily D member 8 pseudogene GPCRs
1573 Or4d9 olfactory receptor family 4 subfamily D member 9 GPCRs
1574 Or4e1 olfactory receptor family 4 subfamily E member 1 (gene/pseudogene) GPCRs
1575 Or4e2 olfactory receptor family 4 subfamily E member 2 GPCRs
1576 Or4f13p olfactory receptor family 4 subfamily F member 13 pseudogene GPCRs
1577 Or4f14p olfactory receptor family 4 subfamily F member 14 pseudogene GPCRs
1578 Or4f15 olfactory receptor family 4 subfamily F member 15 GPCRs
1579 Or4f16 olfactory receptor family 4 subfamily F member 16 GPCRs
1580 Or4f17 olfactory receptor family 4 subfamily F member 17 GPCRs
1581 Or4f1p olfactory receptor family 4 subfamily F member 1 pseudogene GPCRs
1582 Or4f21 olfactory receptor family 4 subfamily F member 21 GPCRs
1583 Or4f28p olfactory receptor family 4 subfamily F member 28 pseudogene GPCRs
1584 Or4f29 olfactory receptor family 4 subfamily F member 29 GPCRs
1585 Or4f2p olfactory receptor family 4 subfamily F member 2 pseudogene GPCRs
1586 Or4f3 olfactory receptor family 4 subfamily F member 3 GPCRs
1587 Or4f4 olfactory receptor family 4 subfamily F member 4 GPCRs
1588 Or4f5 olfactory receptor family 4 subfamily F member 5 GPCRs
1589 Or4f6 olfactory receptor family 4 subfamily F member 6 GPCRs
1590 Or4f7p olfactory receptor family 4 subfamily F member 7 pseudogene GPCRs
1591 Or4f8p olfactory receptor family 4 subfamily F member 8 pseudogene GPCRs
1592 Or4g11p olfactory receptor family 4 subfamily G member 11 pseudogene GPCRs
1593 Or4g1p olfactory receptor family 4 subfamily G member 1 pseudogene GPCRs
1594 Or4g2p olfactory receptor family 4 subfamily G member 2 pseudogene GPCRs
1595 Or4g3p olfactory receptor family 4 subfamily G member 3 pseudogene GPCRs
1596 Or4g4p olfactory receptor family 4 subfamily G member 4 pseudogene GPCRs
1597 Or4g6p olfactory receptor family 4 subfamily G member 6 pseudogene GPCRs
1598 Or4h12p olfactory receptor family 4 subfamily H member 12 pseudogene GPCRs
1599 Or4h6p olfactory receptor family 4 subfamily H member 6 pseudogene GPCRs
1600 Or4k1 olfactory receptor family 4 subfamily K member 1 GPCRs
1601 Or4k11p olfactory receptor family 4 subfamily K member 11 pseudogene GPCRs
1602 Or4k12p olfactory receptor family 4 subfamily K member 12 pseudogene GPCRs
1603 Or4k13 olfactory receptor family 4 subfamily K member 13 GPCRs
1604 Or4k14 olfactory receptor family 4 subfamily K member 14 GPCRs
1605 Or4k15 olfactory receptor family 4 subfamily K member 15 GPCRs
1606 Or4k16p olfactory receptor family 4 subfamily K member 16 pseudogene GPCRs
1607 Or4k17 olfactory receptor family 4 subfamily K member 17 GPCRs
1608 Or4k2 olfactory receptor family 4 subfamily K member 2 GPCRs
1609 Or4k3 olfactory receptor family 4 subfamily K member 3 (gene/pseudogene) GPCRs
1610 Or4k4p olfactory receptor family 4 subfamily K member 4 pseudogene GPCRs
1611 Or4k5 olfactory receptor family 4 subfamily K member 5 GPCRs
1612 Or4k6p olfactory receptor family 4 subfamily K member 6 pseudogene GPCRs
1613 Or4k7p olfactory receptor family 4 subfamily K member 7 pseudogene GPCRs
1614 Or4k8p olfactory receptor family 4 subfamily K member 8 pseudogene GPCRs
1615 Or4l1 olfactory receptor family 4 subfamily L member 1 GPCRs
1616 Or4m1 olfactory receptor family 4 subfamily M member 1 GPCRs
1617 Or4m2 olfactory receptor family 4 subfamily M member 2 GPCRs
1618 Or4n1p olfactory receptor family 4 subfamily N member 1 pseudogene GPCRs
1619 Or4n2 olfactory receptor family 4 subfamily N member 2 GPCRs
1620 Or4n3p olfactory receptor family 4 subfamily N member 3 pseudogene GPCRs
1621 Or4n4 olfactory receptor family 4 subfamily N member 4 GPCRs
1622 Or4n5 olfactory receptor family 4 subfamily N member 5 GPCRs
1623 Or4p1p olfactory receptor family 4 subfamily P member 1 pseudogene GPCRs
1624 Or4p4 olfactory receptor family 4 subfamily P member 4 GPCRs
1625 Or4q1p olfactory receptor family 4 subfamily Q member 1 pseudogene GPCRs
1626 Or4q2 olfactory receptor family 4 subfamily Q member 2 (gene/pseudogene) GPCRs
1627 Or4q3 olfactory receptor family 4 subfamily Q member 3 GPCRs
1628 Or4r1p olfactory receptor family 4 subfamily R member 1 pseudogene GPCRs
1629 Or4r2p olfactory receptor family 4 subfamily R member 2 pseudogene GPCRs
1630 Or4r3p olfactory receptor family 4 subfamily R member 3 pseudogene GPCRs
1631 Or4s1 olfactory receptor family 4 subfamily S member 1 GPCRs
1632 Or4s2 olfactory receptor family 4 subfamily S member 2 GPCRs
1633 Or4t1p olfactory receptor family 4 subfamily T member 1 pseudogene GPCRs
1634 Or4u1p olfactory receptor family 4 subfamily U member 1 pseudogene GPCRs
1635 Or4v1p olfactory receptor family 4 subfamily V member 1 pseudogene GPCRs
1636 Or4w1p olfactory receptor family 4 subfamily W member 1 pseudogene GPCRs
1637 Or4x1 olfactory receptor family 4 subfamily X member 1 (gene/pseudogene) GPCRs
1638 Or4x2 olfactory receptor family 4 subfamily X member 2 (gene/pseudogene) GPCRs
1639 Or4x7p olfactory receptor family 4 subfamily X member 7 pseudogene GPCRs
1640 Or5a1 olfactory receptor family 5 subfamily A member 1 GPCRs
1641 Or5a2 olfactory receptor family 5 subfamily A member 2 GPCRs
1642 Or5ac1 olfactory receptor family 5 subfamily AC member 1 (gene/pseudogene) GPCRs
1643 Or5ac2 olfactory receptor family 5 subfamily AC member 2 GPCRs
1644 Or5ac4p olfactory receptor family 5 subfamily AC member 4 pseudogene GPCRs
1645 Or5ah1p olfactory receptor family 5 subfamily AH member 1 pseudogene GPCRs
1646 Or5ak1p olfactory receptor family 5 subfamily AK member 1 pseudogene GPCRs
1647 Or5ak2 olfactory receptor family 5 subfamily AK member 2 GPCRs
1648 Or5ak3p olfactory receptor family 5 subfamily AK member 3 pseudogene GPCRs
1649 Or5ak4p olfactory receptor family 5 subfamily AK member 4 pseudogene GPCRs
1650 Or5al1 olfactory receptor family 5 subfamily AL member 1 (gene/pseudogene) GPCRs
1651 Or5al2p olfactory receptor family 5 subfamily AL member 2 pseudogene GPCRs
1652 Or5am1p olfactory receptor family 5 subfamily AM member 1 pseudogene GPCRs
1653 Or5an1 olfactory receptor family 5 subfamily AN member 1 GPCRs
1654 Or5an2p olfactory receptor family 5 subfamily AN member 2 pseudogene GPCRs
1655 Or5ao1p olfactory receptor family 5 subfamily AO member 1 pseudogene GPCRs
1656 Or5ap1p olfactory receptor family 5 subfamily AP member 1 pseudogene GPCRs
1657 Or5ap2 olfactory receptor family 5 subfamily AP member 2 GPCRs
1658 Or5aq1p olfactory receptor family 5 subfamily AQ member 1 pseudogene GPCRs
1659 Or5ar1 olfactory receptor family 5 subfamily AR member 1 (gene/pseudogene) GPCRs
1660 Or5as1 olfactory receptor family 5 subfamily AS member 1 GPCRs
1661 Or5au1 olfactory receptor family 5 subfamily AU member 1 GPCRs
1662 Or5aw1p olfactory receptor family 5 subfamily AW member 1 pseudogene GPCRs
1663 Or5az1p olfactory receptor family 5 subfamily AZ member 1 pseudogene GPCRs
1664 Or5b10p olfactory receptor family 5 subfamily B member 10 pseudogene GPCRs
1665 Or5b12 olfactory receptor family 5 subfamily B member 12 GPCRs
1666 Or5b15p olfactory receptor family 5 subfamily B member 15 pseudogene GPCRs
1667 Or5b17 olfactory receptor family 5 subfamily B member 17 GPCRs
1668 Or5b19p olfactory receptor family 5 subfamily B member 19 pseudogene GPCRs
1669 Or5b1p olfactory receptor family 5 subfamily B member 1 pseudogene GPCRs
1670 Or5b2 olfactory receptor family 5 subfamily B member 2 GPCRs
1671 Or5b21 olfactory receptor family 5 subfamily B member 21 GPCRs
1672 Or5b3 olfactory receptor family 5 subfamily B member 3 GPCRs
1673 Or5ba1p olfactory receptor family 5 subfamily BA member 1 pseudogene GPCRs
1674 Or5bb1p olfactory receptor family 5 subfamily BB member 1 pseudogene GPCRs
1675 Or5bc1p olfactory receptor family 5 subfamily BC member 1 pseudogene GPCRs
1676 Or5bd1p olfactory receptor family 5 subfamily BD member 1 pseudogene GPCRs
1677 Or5be1p olfactory receptor family 5 subfamily BE member 1 pseudogene GPCRs
1678 Or5bh1p olfactory receptor family 5 subfamily BH member 1 pseudogene GPCRs
1679 Or5bj1p olfactory receptor family 5 subfamily BJ member 1 pseudogene GPCRs
1680 Or5bk1p olfactory receptor family 5 subfamily BK member 1 pseudogene GPCRs
1681 Or5bl1p olfactory receptor family 5 subfamily BL member 1 pseudogene GPCRs
1682 Or5bm1p olfactory receptor family 5 subfamily BM member 1 pseudogene GPCRs
1683 Or5bn1p olfactory receptor family 5 subfamily BN member 1 pseudogene GPCRs
1684 Or5bn2p olfactory receptor family 5 subfamily BN member 2 pseudogene GPCRs
1685 Or5bp1p olfactory receptor family 5 subfamily BP member 1 pseudogene GPCRs
1686 Or5bq1p olfactory receptor family 5 subfamily BQ member 1 pseudogene GPCRs
1687 Or5br1p olfactory receptor family 5 subfamily BR member 1 pseudogene GPCRs
1688 Or5bs1p olfactory receptor family 5 subfamily BS member 1 pseudogene GPCRs
1689 Or5bt1p olfactory receptor family 5 subfamily BT member 1 pseudogene GPCRs
1690 Or5c1 olfactory receptor family 5 subfamily C member 1 GPCRs
1691 Or5d13 olfactory receptor family 5 subfamily D member 13 (gene/pseudogene) GPCRs
1692 Or5d14 olfactory receptor family 5 subfamily D member 14 GPCRs
1693 Or5d15p olfactory receptor family 5 subfamily D member 15 pseudogene GPCRs
1694 Or5d16 olfactory receptor family 5 subfamily D member 16 GPCRs
1695 Or5d17p olfactory receptor family 5 subfamily D member 17 pseudogene GPCRs
1696 Or5d18 olfactory receptor family 5 subfamily D member 18 GPCRs
1697 Or5d2p olfactory receptor family 5 subfamily D member 2 pseudogene GPCRs
1698 Or5d3p olfactory receptor family 5 subfamily D member 3 pseudogene GPCRs
1699 Or5e1p olfactory receptor family 5 subfamily E member 1 pseudogene GPCRs
1700 Or5f1 olfactory receptor family 5 subfamily F member 1 GPCRs
1701 Or5f2p olfactory receptor family 5 subfamily F member 2 pseudogene GPCRs
1702 Or5g1p olfactory receptor family 5 subfamily G member 1 pseudogene GPCRs
1703 Or5g3 olfactory receptor family 5 subfamily G member 3 (gene/pseudogene) GPCRs
1704 Or5g4p olfactory receptor family 5 subfamily G member 4 pseudogene GPCRs
1705 Or5g5p olfactory receptor family 5 subfamily G member 5 pseudogene GPCRs
1706 Or5h1 olfactory receptor family 5 subfamily H member 1 GPCRs
1707 Or5h14 olfactory receptor family 5 subfamily H member 14 GPCRs
1708 Or5h15 olfactory receptor family 5 subfamily H member 15 GPCRs
1709 Or5h2 olfactory receptor family 5 subfamily H member 2 GPCRs
1710 Or5h3p olfactory receptor family 5 subfamily H member 3 pseudogene GPCRs
1711 Or5h4p olfactory receptor family 5 subfamily H member 4 pseudogene GPCRs
1712 Or5h5p olfactory receptor family 5 subfamily H member 5 pseudogene GPCRs
1713 Or5h6 olfactory receptor family 5 subfamily H member 6 (gene/pseudogene) GPCRs
1714 Or5h7p olfactory receptor family 5 subfamily H member 7 pseudogene GPCRs
1715 Or5h8 olfactory receptor family 5 subfamily H member 8 (gene/pseudogene) GPCRs
1716 Or5i1 olfactory receptor family 5 subfamily I member 1 GPCRs
1717 Or5j1p olfactory receptor family 5 subfamily J member 1 pseudogene GPCRs
1718 Or5j2 olfactory receptor family 5 subfamily J member 2 GPCRs
1719 Or5j7p olfactory receptor family 5 subfamily J member 7 pseudogene GPCRs
1720 Or5k1 olfactory receptor family 5 subfamily K member 1 GPCRs
1721 Or5k2 olfactory receptor family 5 subfamily K member 2 GPCRs
1722 Or5k3 olfactory receptor family 5 subfamily K member 3 GPCRs
1723 Or5k4 olfactory receptor family 5 subfamily K member 4 GPCRs
1724 Or5l1 olfactory receptor family 5 subfamily L member 1 (gene/pseudogene) GPCRs
1725 Or5l2 olfactory receptor family 5 subfamily L member 2 GPCRs
1726 Or5m1 olfactory receptor family 5 subfamily M member 1 GPCRs
1727 Or5m10 olfactory receptor family 5 subfamily M member 10 GPCRs
1728 Or5m11 olfactory receptor family 5 subfamily M member 11 GPCRs
1729 Or5m12p olfactory receptor family 5 subfamily M member 12 pseudogene GPCRs
1730 Or5m13p olfactory receptor family 5 subfamily M member 13 pseudogene GPCRs
1731 Or5m14p olfactory receptor family 5 subfamily M member 14 pseudogene GPCRs
1732 Or5m2p olfactory receptor family 5 subfamily M member 2 pseudogene GPCRs
1733 Or5m3 olfactory receptor family 5 subfamily M member 3 GPCRs
1734 Or5m4p olfactory receptor family 5 subfamily M member 4 pseudogene GPCRs
1735 Or5m5p olfactory receptor family 5 subfamily M member 5 pseudogene GPCRs
1736 Or5m6p olfactory receptor family 5 subfamily M member 6 pseudogene GPCRs
1737 Or5m7p olfactory receptor family 5 subfamily M member 7 pseudogene GPCRs
1738 Or5m8 olfactory receptor family 5 subfamily M member 8 GPCRs
1739 Or5m9 olfactory receptor family 5 subfamily M member 9 GPCRs
1740 Or5p1p olfactory receptor family 5 subfamily P member 1 pseudogene GPCRs
1741 Or5p2 olfactory receptor family 5 subfamily P member 2 GPCRs
1742 Or5p3 olfactory receptor family 5 subfamily P member 3 GPCRs
1743 Or5p4p olfactory receptor family 5 subfamily P member 4 pseudogene GPCRs
1744 Or5r1 olfactory receptor family 5 subfamily R member 1 (gene/pseudogene) GPCRs
1745 Or5s1p olfactory receptor family 5 subfamily S member 1 pseudogene GPCRs
1746 Or5t1 olfactory receptor family 5 subfamily T member 1 GPCRs
1747 Or5t2 olfactory receptor family 5 subfamily T member 2 GPCRs
1748 Or5t3 olfactory receptor family 5 subfamily T member 3 GPCRs
1749 Or5v1 olfactory receptor family 5 subfamily V member 1 GPCRs
1750 Or5w1p olfactory receptor family 5 subfamily W member 1 pseudogene GPCRs
1751 Or5w2 olfactory receptor family 5 subfamily W member 2 GPCRs
1752 Or51a10p olfactory receptor family 51 subfamily A member 10 pseudogene GPCRs
1753 Or51a1p olfactory receptor family 51 subfamily A member 1 pseudogene GPCRs
1754 Or51a2 olfactory receptor family 51 subfamily A member 2 GPCRs
1755 Or51a3p olfactory receptor family 51 subfamily A member 3 pseudogene GPCRs
1756 Or51a4 olfactory receptor family 51 subfamily A member 4 GPCRs
1757 Or51a5p olfactory receptor family 51 subfamily A member 5 pseudogene GPCRs
1758 Or51a6p olfactory receptor family 51 subfamily A member 6 pseudogene GPCRs
1759 Or51a7 olfactory receptor family 51 subfamily A member 7 GPCRs
1760 Or51a8p olfactory receptor family 51 subfamily A member 8 pseudogene GPCRs
1761 Or51a9p olfactory receptor family 51 subfamily A member 9 pseudogene GPCRs
1762 Or51ab1p olfactory receptor family 51 subfamily AB member 1 pseudogene GPCRs
1763 Or51b2 olfactory receptor family 51 subfamily B member 2 (gene/pseudogene) GPCRs
1764 Or51b3p olfactory receptor family 51 subfamily B member 3 pseudogene GPCRs
1765 Or51b4 olfactory receptor family 51 subfamily B member 4 GPCRs
1766 Or51b5 olfactory receptor family 51 subfamily B member 5 GPCRs
1767 Or51b6 olfactory receptor family 51 subfamily B member 6 GPCRs
1768 Or51b8p olfactory receptor family 51 subfamily B member 8 pseudogene GPCRs
1769 Or51c1p olfactory receptor family 51 subfamily C member 1 pseudogene GPCRs
1770 Or51c4p olfactory receptor family 51 subfamily C member 4 pseudogene GPCRs
1771 Or51d1 olfactory receptor family 51 subfamily D member 1 GPCRs
1772 Or51e1 olfactory receptor family 51 subfamily E member 1 GPCRs
1773 Or51e2 olfactory receptor family 51 subfamily E member 2 GPCRs
1774 Or51f1 olfactory receptor family 51 subfamily F member 1 (gene/pseudogene) GPCRs
1775 Or51f2 olfactory receptor family 51 subfamily F member 2 GPCRs
1776 Or51f3p olfactory receptor family 51 subfamily F member 3 pseudogene GPCRs
1777 Or51f4p olfactory receptor family 51 subfamily F member 4 pseudogene GPCRs
1778 Or51f5p olfactory receptor family 51 subfamily F member 5 pseudogene GPCRs
1779 Or51g1 olfactory receptor family 51 subfamily G member 1 (gene/pseudogene) GPCRs
1780 Or51g2 olfactory receptor family 51 subfamily G member 2 GPCRs
1781 Or51h1 olfactory receptor family 51 subfamily H member 1 GPCRs
1782 Or51h2p olfactory receptor family 51 subfamily H member 2 pseudogene GPCRs
1783 Or51i1 olfactory receptor family 51 subfamily I member 1 GPCRs
1784 Or51i2 olfactory receptor family 51 subfamily I member 2 GPCRs
1785 Or51j1 olfactory receptor family 51 subfamily J member 1 (gene/pseudogene) GPCRs
1786 Or51k1p olfactory receptor family 51 subfamily K member 1 pseudogene GPCRs
1787 Or51l1 olfactory receptor family 51 subfamily L member 1 GPCRs
1788 Or51m1 olfactory receptor family 51 subfamily M member 1 GPCRs
1789 Or51n1p olfactory receptor family 51 subfamily N member 1 pseudogene GPCRs
1790 Or51p1p olfactory receptor family 51 subfamily P member 1 pseudogene GPCRs
1791 Or51q1 olfactory receptor family 51 subfamily Q member 1 (gene/pseudogene) GPCRs
1792 Or51r1p olfactory receptor family 51 subfamily R member 1 pseudogene GPCRs
1793 Or51s1 olfactory receptor family 51 subfamily S member 1 GPCRs
1794 Or51t1 olfactory receptor family 51 subfamily T member 1 GPCRs
1795 Or51v1 olfactory receptor family 51 subfamily V member 1 GPCRs
1796 Or52a1 olfactory receptor family 52 subfamily A member 1 GPCRs
1797 Or52a4p olfactory receptor family 52 subfamily A member 4 pseudogene GPCRs
1798 Or52a5 olfactory receptor family 52 subfamily A member 5 GPCRs
1799 Or52b1p olfactory receptor family 52 subfamily B member 1 pseudogene GPCRs
1800 Or52b2 olfactory receptor family 52 subfamily B member 2 GPCRs
1801 Or52b3p olfactory receptor family 52 subfamily B member 3 pseudogene GPCRs
1802 Or52b4 olfactory receptor family 52 subfamily B member 4 (gene/pseudogene) GPCRs
1803 Or52b5p olfactory receptor family 52 subfamily B member 5 pseudogene GPCRs
1804 Or52b6 olfactory receptor family 52 subfamily B member 6 GPCRs
1805 Or52d1 olfactory receptor family 52 subfamily D member 1 GPCRs
1806 Or52e1 olfactory receptor family 52 subfamily E member 1 (gene/pseudogene) GPCRs
1807 Or52e2 olfactory receptor family 52 subfamily E member 2 GPCRs
1808 Or52e3p olfactory receptor family 52 subfamily E member 3 pseudogene GPCRs
1809 Or52e4 olfactory receptor family 52 subfamily E member 4 GPCRs
1810 Or52e5 olfactory receptor family 52 subfamily E member 5 GPCRs
1811 Or52e6 olfactory receptor family 52 subfamily E member 6 GPCRs
1812 Or52e7p olfactory receptor family 52 subfamily E member 7 pseudogene GPCRs
1813 Or52e8 olfactory receptor family 52 subfamily E member 8 GPCRs
1814 Or52h1 olfactory receptor family 52 subfamily H member 1 GPCRs
1815 Or52h2p olfactory receptor family 52 subfamily H member 2 pseudogene GPCRs
1816 Or52i1 olfactory receptor family 52 subfamily I member 1 GPCRs
1817 Or52i2 olfactory receptor family 52 subfamily I member 2 GPCRs
1818 Or52j1p olfactory receptor family 52 subfamily J member 1 pseudogene GPCRs
1819 Or52j2p olfactory receptor family 52 subfamily J member 2 pseudogene GPCRs
1820 Or52j3 olfactory receptor family 52 subfamily J member 3 GPCRs
1821 Or52k1 olfactory receptor family 52 subfamily K member 1 GPCRs
1822 Or52k2 olfactory receptor family 52 subfamily K member 2 GPCRs
1823 Or52k3p olfactory receptor family 52 subfamily K member 3 pseudogene GPCRs
1824 Or52l1 olfactory receptor family 52 subfamily L member 1 GPCRs
1825 Or52l2p olfactory receptor family 52 subfamily L member 2 pseudogene GPCRs
1826 Or52m1 olfactory receptor family 52 subfamily M member 1 GPCRs
1827 Or52m2p olfactory receptor family 52 subfamily M member 2 pseudogene GPCRs
1828 Or52n1 olfactory receptor family 52 subfamily N member 1 GPCRs
1829 Or52n2 olfactory receptor family 52 subfamily N member 2 GPCRs
1830 Or52n3p olfactory receptor family 52 subfamily N member 3 pseudogene GPCRs
1831 Or52n4 olfactory receptor family 52 subfamily N member 4 (gene/pseudogene) GPCRs
1832 Or52n5 olfactory receptor family 52 subfamily N member 5 GPCRs
1833 Or52p1p olfactory receptor family 52 subfamily P member 1 pseudogene GPCRs
1834 Or52p2p olfactory receptor family 52 subfamily P member 2 pseudogene GPCRs
1835 Or52q1p olfactory receptor family 52 subfamily Q member 1 pseudogene GPCRs
1836 Or52r1 olfactory receptor family 52 subfamily R member 1 (gene/pseudogene) GPCRs
1837 Or52s1p olfactory receptor family 52 subfamily S member 1 pseudogene GPCRs
1838 Or52t1p olfactory receptor family 52 subfamily T member 1 pseudogene GPCRs
1839 Or52u1p olfactory receptor family 52 subfamily U member 1 pseudogene GPCRs
1840 Or52v1p olfactory receptor family 52 subfamily V member 1 pseudogene GPCRs
1841 Or52w1 olfactory receptor family 52 subfamily W member 1 GPCRs
1842 Or52x1p olfactory receptor family 52 subfamily X member 1 pseudogene GPCRs
1843 Or52y1p olfactory receptor family 52 subfamily Y member 1 pseudogene GPCRs
1844 Or52z1 olfactory receptor family 52 subfamily Z member 1 (gene/pseudogene) GPCRs
1845 Or55b1p olfactory receptor family 55 subfamily B member 1 pseudogene GPCRs
1846 Or56a1 olfactory receptor family 56 subfamily A member 1 GPCRs
1847 Or56a3 olfactory receptor family 56 subfamily A member 3 GPCRs
1848 Or56a4 olfactory receptor family 56 subfamily A member 4 GPCRs
1849 Or56a5 olfactory receptor family 56 subfamily A member 5 GPCRs
1850 Or56a7p olfactory receptor family 56 subfamily A member 7 pseudogene GPCRs
1851 Or56b1 olfactory receptor family 56 subfamily B member 1 GPCRs
1852 Or56b2p olfactory receptor family 56 subfamily B member 2 pseudogene GPCRs
1853 Or56b3p olfactory receptor family 56 subfamily B member 3 pseudogene GPCRs
1854 Or56b4 olfactory receptor family 56 subfamily B member 4 GPCRs
1855 Or6a2 olfactory receptor family 6 subfamily A member 2 GPCRs
1856 Or6b1 olfactory receptor family 6 subfamily B member 1 GPCRs
1857 Or6b2 olfactory receptor family 6 subfamily B member 2 GPCRs
1858 Or6b3 olfactory receptor family 6 subfamily B member 3 GPCRs
1859 Or6c1 olfactory receptor family 6 subfamily C member 1 GPCRs
1860 Or6c2 olfactory receptor family 6 subfamily C member 2 GPCRs
1861 Or6c3 olfactory receptor family 6 subfamily C member 3 GPCRs
1862 Or6c4 olfactory receptor family 6 subfamily C member 4 GPCRs
1863 Or6c5p olfactory receptor family 6 subfamily C member 5 pseudogene GPCRs
1864 Or6c6 olfactory receptor family 6 subfamily C member 6 GPCRs
1865 Or6c64p olfactory receptor family 6 subfamily C member 64 pseudogene GPCRs
1866 Or6c65 olfactory receptor family 6 subfamily C member 65 GPCRs
1867 Or6c66p olfactory receptor family 6 subfamily C member 66 pseudogene GPCRs
1868 Or6c68 olfactory receptor family 6 subfamily C member 68 GPCRs
1869 Or6c69p olfactory receptor family 6 subfamily C member 69 pseudogene GPCRs
1870 Or6c70 olfactory receptor family 6 subfamily C member 70 GPCRs
1871 Or6c71p olfactory receptor family 6 subfamily C member 71 pseudogene GPCRs
1872 Or6c72p olfactory receptor family 6 subfamily C member 72 pseudogene GPCRs
1873 Or6c73p olfactory receptor family 6 subfamily C member 73 pseudogene GPCRs
1874 Or6c74 olfactory receptor family 6 subfamily C member 74 GPCRs
1875 Or6c75 olfactory receptor family 6 subfamily C member 75 GPCRs
1876 Or6c76 olfactory receptor family 6 subfamily C member 76 GPCRs
1877 Or6c7p olfactory receptor family 6 subfamily C member 7 pseudogene GPCRs
1878 Or6d1p olfactory receptor family 6 subfamily D member 1 pseudogene GPCRs
1879 Or6e1p olfactory receptor family 6 subfamily E member 1 pseudogene GPCRs
1880 Or6f1 olfactory receptor family 6 subfamily F member 1 GPCRs
1881 Or6j1 olfactory receptor family 6 subfamily J member 1 (gene/pseudogene) GPCRs
1882 Or6k1p olfactory receptor family 6 subfamily K member 1 pseudogene GPCRs
1883 Or6k2 olfactory receptor family 6 subfamily K member 2 GPCRs
1884 Or6k3 olfactory receptor family 6 subfamily K member 3 GPCRs
1885 Or6k4p olfactory receptor family 6 subfamily K member 4 pseudogene GPCRs
1886 Or6k5p olfactory receptor family 6 subfamily K member 5 pseudogene GPCRs
1887 Or6k6 olfactory receptor family 6 subfamily K member 6 GPCRs
1888 Or6l1p olfactory receptor family 6 subfamily L member 1 pseudogene GPCRs
1889 Or6l2p olfactory receptor family 6 subfamily L member 2 pseudogene GPCRs
1890 Or6m1 olfactory receptor family 6 subfamily M member 1 GPCRs
1891 Or6m2p olfactory receptor family 6 subfamily M member 2 pseudogene GPCRs
1892 Or6m3p olfactory receptor family 6 subfamily M member 3 pseudogene GPCRs
1893 Or6n1 olfactory receptor family 6 subfamily N member 1 GPCRs
1894 Or6n2 olfactory receptor family 6 subfamily N member 2 GPCRs
1895 Or6p1 olfactory receptor family 6 subfamily P member 1 GPCRs
1896 Or6q1 olfactory receptor family 6 subfamily Q member 1 (gene/pseudogene) GPCRs
1897 Or6r1p olfactory receptor family 6 subfamily R member 1 pseudogene GPCRs
1898 Or6r2p olfactory receptor family 6 subfamily R member 2 pseudogene GPCRs
1899 Or6s1 olfactory receptor family 6 subfamily S member 1 GPCRs
1900 Or6t1 olfactory receptor family 6 subfamily T member 1 GPCRs
1901 Or6u2p olfactory receptor family 6 subfamily U member 2 pseudogene GPCRs
1902 Or6v1 olfactory receptor family 6 subfamily V member 1 GPCRs
1903 Or6w1p olfactory receptor family 6 subfamily W member 1 pseudogene GPCRs
1904 Or6x1 olfactory receptor family 6 subfamily X member 1 GPCRs
1905 Or6y1 olfactory receptor family 6 subfamily Y member 1 GPCRs
1906 Or7a10 olfactory receptor family 7 subfamily A member 10 GPCRs
1907 Or7a11p olfactory receptor family 7 subfamily A member 11 pseudogene GPCRs
1908 Or7a15p olfactory receptor family 7 subfamily A member 15 pseudogene GPCRs
1909 Or7a17 olfactory receptor family 7 subfamily A member 17 GPCRs
1910 Or7a18p olfactory receptor family 7 subfamily A member 18 pseudogene GPCRs
1911 Or7a19p olfactory receptor family 7 subfamily A member 19 pseudogene GPCRs
1912 Or7a1p olfactory receptor family 7 subfamily A member 1 pseudogene GPCRs
1913 Or7a2p olfactory receptor family 7 subfamily A member 2 pseudogene GPCRs
1914 Or7a3p olfactory receptor family 7 subfamily A member 3 pseudogene GPCRs
1915 Or7a5 olfactory receptor family 7 subfamily A member 5 GPCRs
1916 Or7a8p olfactory receptor family 7 subfamily A member 8 pseudogene GPCRs
1917 Or7c1 olfactory receptor family 7 subfamily C member 1 GPCRs
1918 Or7c2 olfactory receptor family 7 subfamily C member 2 GPCRs
1919 Or7d11p olfactory receptor family 7 subfamily D member 11 pseudogene GPCRs
1920 Or7d1p olfactory receptor family 7 subfamily D member 1 pseudogene GPCRs
1921 Or7d2 olfactory receptor family 7 subfamily D member 2 GPCRs
1922 Or7d4 olfactory receptor family 7 subfamily D member 4 GPCRs
1923 Or7e100p olfactory receptor family 7 subfamily E member 100 pseudogene GPCRs
1924 Or7e101p olfactory receptor family 7 subfamily E member 101 pseudogene GPCRs
1925 Or7e102p olfactory receptor family 7 subfamily E member 102 pseudogene GPCRs
1926 Or7e104p olfactory receptor family 7 subfamily E member 104 pseudogene GPCRs
1927 Or7e105p olfactory receptor family 7 subfamily E member 105 pseudogene GPCRs
1928 Or7e106p olfactory receptor family 7 subfamily E member 106 pseudogene GPCRs
1929 Or7e108p olfactory receptor family 7 subfamily E member 108 pseudogene GPCRs
1930 Or7e109p olfactory receptor family 7 subfamily E member 109 pseudogene GPCRs
1931 Or7e10p olfactory receptor family 7 subfamily E member 10 pseudogene GPCRs
1932 Or7e110p olfactory receptor family 7 subfamily E member 110 pseudogene GPCRs
1933 Or7e111p olfactory receptor family 7 subfamily E member 111 pseudogene GPCRs
1934 Or7e115p olfactory receptor family 7 subfamily E member 115 pseudogene GPCRs
1935 Or7e116p olfactory receptor family 7 subfamily E member 116 pseudogene GPCRs
1936 Or7e117p olfactory receptor family 7 subfamily E member 117 pseudogene GPCRs
1937 Or7e11p olfactory receptor family 7 subfamily E member 11 pseudogene GPCRs
1938 Or7e121p olfactory receptor family 7 subfamily E member 121 pseudogene GPCRs
1939 Or7e122p olfactory receptor family 7 subfamily E member 122 pseudogene GPCRs
1940 Or7e125p olfactory receptor family 7 subfamily E member 125 pseudogene GPCRs
1941 Or7e126p olfactory receptor family 7 subfamily E member 126 pseudogene GPCRs
1942 Or7e128p olfactory receptor family 7 subfamily E member 128 pseudogene GPCRs
1943 Or7e129p olfactory receptor family 7 subfamily E member 129 pseudogene GPCRs
1944 Or7e12p olfactory receptor family 7 subfamily E member 12 pseudogene GPCRs
1945 Or7e130p olfactory receptor family 7 subfamily E member 130 pseudogene GPCRs
1946 Or7e136p olfactory receptor family 7 subfamily E member 136 pseudogene GPCRs
1947 Or7e13p olfactory receptor family 7 subfamily E member 13 pseudogene GPCRs
1948 Or7e140p olfactory receptor family 7 subfamily E member 140 pseudogene GPCRs
1949 Or7e145p olfactory receptor family 7 subfamily E member 145 pseudogene GPCRs
1950 Or7e148p olfactory receptor family 7 subfamily E member 148 pseudogene GPCRs
1951 Or7e149p olfactory receptor family 7 subfamily E member 149 pseudogene GPCRs
1952 Or7e14p olfactory receptor family 7 subfamily E member 14 pseudogene GPCRs
1953 Or7e154p olfactory receptor family 7 subfamily E member 154 pseudogene GPCRs
1954 Or7e155p olfactory receptor family 7 subfamily E member 155 pseudogene GPCRs
1955 Or7e156p olfactory receptor family 7 subfamily E member 156 pseudogene GPCRs
1956 Or7e157p olfactory receptor family 7 subfamily E member 157 pseudogene GPCRs
1957 Or7e158p olfactory receptor family 7 subfamily E member 158 pseudogene GPCRs
1958 Or7e159p olfactory receptor family 7 subfamily E member 159 pseudogene GPCRs
1959 Or7e15p olfactory receptor family 7 subfamily E member 15 pseudogene GPCRs
1960 Or7e160p olfactory receptor family 7 subfamily E member 160 pseudogene GPCRs
1961 Or7e161p olfactory receptor family 7 subfamily E member 161 pseudogene GPCRs
1962 Or7e162p olfactory receptor family 7 subfamily E member 162 pseudogene GPCRs
1963 Or7e163p olfactory receptor family 7 subfamily E member 163 pseudogene GPCRs
1964 Or7e16p olfactory receptor family 7 subfamily E member 16 pseudogene GPCRs
1965 Or7e18p olfactory receptor family 7 subfamily E member 18 pseudogene GPCRs
1966 Or7e19p olfactory receptor family 7 subfamily E member 19 pseudogene GPCRs
1967 Or7e1p olfactory receptor family 7 subfamily E member 1 pseudogene GPCRs
1968 Or7e21p olfactory receptor family 7 subfamily E member 21 pseudogene GPCRs
1969 Or7e22p olfactory receptor family 7 subfamily E member 22 pseudogene GPCRs
1970 Or7e23p olfactory receptor family 7 subfamily E member 23 pseudogene GPCRs
1971 Or7e24 olfactory receptor family 7 subfamily E member 24 GPCRs
1972 Or7e25p olfactory receptor family 7 subfamily E member 25 pseudogene GPCRs
1973 Or7e26p olfactory receptor family 7 subfamily E member 26 pseudogene GPCRs
1974 Or7e28p olfactory receptor family 7 subfamily E member 28 pseudogene GPCRs
1975 Or7e29p olfactory receptor family 7 subfamily E member 29 pseudogene GPCRs
1976 Or7e2p olfactory receptor family 7 subfamily E member 2 pseudogene GPCRs
1977 Or7e31p olfactory receptor family 7 subfamily E member 31 pseudogene GPCRs
1978 Or7e33p olfactory receptor family 7 subfamily E member 33 pseudogene GPCRs
1979 Or7e35p olfactory receptor family 7 subfamily E member 35 pseudogene GPCRs
1980 Or7e36p olfactory receptor family 7 subfamily E member 36 pseudogene GPCRs
1981 Or7e37p olfactory receptor family 7 subfamily E member 37 pseudogene GPCRs
1982 Or7e38p olfactory receptor family 7 subfamily E member 38 pseudogene GPCRs
1983 Or7e39p olfactory receptor family 7 subfamily E member 39 pseudogene GPCRs
1984 Or7e41p olfactory receptor family 7 subfamily E member 41 pseudogene GPCRs
1985 Or7e43p olfactory receptor family 7 subfamily E member 43 pseudogene GPCRs
1986 Or7e46p olfactory receptor family 7 subfamily E member 46 pseudogene GPCRs
1987 Or7e47p olfactory receptor family 7 subfamily E member 47 pseudogene GPCRs
1988 Or7e4p olfactory receptor family 7 subfamily E member 4 pseudogene GPCRs
1989 Or7e53p olfactory receptor family 7 subfamily E member 53 pseudogene GPCRs
1990 Or7e55p olfactory receptor family 7 subfamily E member 55 pseudogene GPCRs
1991 Or7e59p olfactory receptor family 7 subfamily E member 59 pseudogene GPCRs
1992 Or7e5p olfactory receptor family 7 subfamily E member 5 pseudogene GPCRs
1993 Or7e62p olfactory receptor family 7 subfamily E member 62 pseudogene GPCRs
1994 Or7e66p olfactory receptor family 7 subfamily E member 66 pseudogene GPCRs
1995 Or7e7p olfactory receptor family 7 subfamily E member 7 pseudogene GPCRs
1996 Or7e83p olfactory receptor family 7 subfamily E member 83 pseudogene GPCRs
1997 Or7e84p olfactory receptor family 7 subfamily E member 84 pseudogene GPCRs
1998 Or7e85p olfactory receptor family 7 subfamily E member 85 pseudogene GPCRs
1999 Or7e86p olfactory receptor family 7 subfamily E member 86 pseudogene GPCRs
2000 Or7e87p olfactory receptor family 7 subfamily E member 87 pseudogene GPCRs
2001 Or7e89p olfactory receptor family 7 subfamily E member 89 pseudogene GPCRs
2002 Or7e8p olfactory receptor family 7 subfamily E member 8 pseudogene GPCRs
2003 Or7e90p olfactory receptor family 7 subfamily E member 90 pseudogene GPCRs
2004 Or7e91p olfactory receptor family 7 subfamily E member 91 pseudogene GPCRs
2005 Or7e93p olfactory receptor family 7 subfamily E member 93 pseudogene GPCRs
2006 Or7e94p olfactory receptor family 7 subfamily E member 94 pseudogene GPCRs
2007 Or7e96p olfactory receptor family 7 subfamily E member 96 pseudogene GPCRs
2008 Or7e97p olfactory receptor family 7 subfamily E member 97 pseudogene GPCRs
2009 Or7e99p olfactory receptor family 7 subfamily E member 99 pseudogene GPCRs
2010 Or7g1 olfactory receptor family 7 subfamily G member 1 GPCRs
2011 Or7g15p olfactory receptor family 7 subfamily G member 15 pseudogene GPCRs
2012 Or7g2 olfactory receptor family 7 subfamily G member 2 GPCRs
2013 Or7g3 olfactory receptor family 7 subfamily G member 3 GPCRs
2014 Or7h1p olfactory receptor family 7 subfamily H member 1 pseudogene GPCRs
2015 Or7h2p olfactory receptor family 7 subfamily H member 2 pseudogene GPCRs
2016 Or7k1p olfactory receptor family 7 subfamily K member 1 pseudogene GPCRs
2017 Or7l1p olfactory receptor family 7 subfamily L member 1 pseudogene GPCRs
2018 Or7m1p olfactory receptor family 7 subfamily M member 1 pseudogene GPCRs
2019 Or8a1 olfactory receptor family 8 subfamily A member 1 GPCRs
2020 Or8a2p olfactory receptor family 8 subfamily A member 2 pseudogene GPCRs
2021 Or8a3p olfactory receptor family 8 subfamily A member 3 pseudogene GPCRs
2022 Or8b10p olfactory receptor family 8 subfamily B member 10 pseudogene GPCRs
2023 Or8b12 olfactory receptor family 8 subfamily B member 12 GPCRs
2024 Or8b1p olfactory receptor family 8 subfamily B member 1 pseudogene GPCRs
2025 Or8b2 olfactory receptor family 8 subfamily B member 2 GPCRs
2026 Or8b3 olfactory receptor family 8 subfamily B member 3 GPCRs
2027 Or8b4 olfactory receptor family 8 subfamily B member 4 (gene/pseudogene) GPCRs
2028 Or8b5p olfactory receptor family 8 subfamily B member 5 pseudogene GPCRs
2029 Or8b6p olfactory receptor family 8 subfamily B member 6 pseudogene GPCRs
2030 Or8b7p olfactory receptor family 8 subfamily B member 7 pseudogene GPCRs
2031 Or8b8 olfactory receptor family 8 subfamily B member 8 GPCRs
2032 Or8b9p olfactory receptor family 8 subfamily B member 9 pseudogene GPCRs
2033 Or8c1p olfactory receptor family 8 subfamily C member 1 pseudogene GPCRs
2034 Or8d1 olfactory receptor family 8 subfamily D member 1 GPCRs
2035 Or8d2 olfactory receptor family 8 subfamily D member 2 (gene/pseudogene) GPCRs
2036 Or8d4 olfactory receptor family 8 subfamily D member 4 GPCRs
2037 Or8f1p olfactory receptor family 8 subfamily F member 1 pseudogene GPCRs
2038 Or8g1 olfactory receptor family 8 subfamily G member 1 (gene/pseudogene) GPCRs
2039 Or8g2p olfactory receptor family 8 subfamily G member 2 pseudogene GPCRs
2040 Or8g3p olfactory receptor family 8 subfamily G member 3 pseudogene GPCRs
2041 Or8g5 olfactory receptor family 8 subfamily G member 5 GPCRs
2042 Or8g7p olfactory receptor family 8 subfamily G member 7 pseudogene GPCRs
2043 Or8h1 olfactory receptor family 8 subfamily H member 1 GPCRs
2044 Or8h2 olfactory receptor family 8 subfamily H member 2 GPCRs
2045 Or8h3 olfactory receptor family 8 subfamily H member 3 GPCRs
2046 Or8i1p olfactory receptor family 8 subfamily I member 1 pseudogene GPCRs
2047 Or8i2 olfactory receptor family 8 subfamily I member 2 GPCRs
2048 Or8i4p olfactory receptor family 8 subfamily I member 4 pseudogene GPCRs
2049 Or8j1 olfactory receptor family 8 subfamily J member 1 GPCRs
2050 Or8j2 olfactory receptor family 8 subfamily J member 2 (gene/pseudogene) GPCRs
2051 Or8j3 olfactory receptor family 8 subfamily J member 3 GPCRs
2052 Or8k1 olfactory receptor family 8 subfamily K member 1 GPCRs
2053 Or8k2p olfactory receptor family 8 subfamily K member 2 pseudogene GPCRs
2054 Or8k3 olfactory receptor family 8 subfamily K member 3 (gene/pseudogene) GPCRs
2055 Or8k4p olfactory receptor family 8 subfamily K member 4 pseudogene GPCRs
2056 Or8k5 olfactory receptor family 8 subfamily K member 5 GPCRs
2057 Or8l1p olfactory receptor family 8 subfamily L member 1 pseudogene GPCRs
2058 Or8q1p olfactory receptor family 8 subfamily Q member 1 pseudogene GPCRs
2059 Or8r1p olfactory receptor family 8 subfamily R member 1 pseudogene GPCRs
2060 Or8s1 olfactory receptor family 8 subfamily S member 1 GPCRs
2061 Or8s21p olfactory receptor family 8 subfamily S member 21 pseudogene GPCRs
2062 Or8t1p olfactory receptor family 8 subfamily T member 1 pseudogene GPCRs
2063 Or8u1 olfactory receptor family 8 subfamily U member 1 GPCRs
2064 Or8u8 olfactory receptor family 8 subfamily U member 8 GPCRs
2065 Or8u9 olfactory receptor family 8 subfamily U member 9 GPCRs
2066 Or8v1p olfactory receptor family 8 subfamily V member 1 pseudogene GPCRs
2067 Or8x1p olfactory receptor family 8 subfamily X member 1 pseudogene GPCRs
2068 Or9a1p olfactory receptor family 9 subfamily A member 1 pseudogene GPCRs
2069 Or9a2 olfactory receptor family 9 subfamily A member 2 GPCRs
2070 Or9a3p olfactory receptor family 9 subfamily A member 3 pseudogene GPCRs
2071 Or9a4 olfactory receptor family 9 subfamily A member 4 GPCRs
2072 Or9g1 olfactory receptor family 9 subfamily G member 1 GPCRs
2073 Or9g2p olfactory receptor family 9 subfamily G member 2 pseudogene GPCRs
2074 Or9g3p olfactory receptor family 9 subfamily G member 3 pseudogene GPCRs
2075 Or9g4 olfactory receptor family 9 subfamily G member 4 GPCRs
2076 Or9g9 olfactory receptor family 9 subfamily G member 9 GPCRs
2077 Or9h1p olfactory receptor family 9 subfamily H member 1 pseudogene GPCRs
2078 Or9i1 olfactory receptor family 9 subfamily I member 1 GPCRs
2079 Or9i2p olfactory receptor family 9 subfamily I member 2 pseudogene GPCRs
2080 Or9i3p olfactory receptor family 9 subfamily I member 3 pseudogene GPCRs
2081 Or9k1p olfactory receptor family 9 subfamily K member 1 pseudogene GPCRs
2082 Or9k2 olfactory receptor family 9 subfamily K member 2 GPCRs
2083 Or9l1p olfactory receptor family 9 subfamily L member 1 pseudogene GPCRs
2084 Or9m1p olfactory receptor family 9 subfamily M member 1, pseudogene GPCRs
2085 Or9n1p olfactory receptor family 9 subfamily N member 1 pseudogene GPCRs
2086 Or9p1p olfactory receptor family 9 subfamily P member 1 pseudogene GPCRs
2087 Or9q1 olfactory receptor family 9 subfamily Q member 1 GPCRs
2088 Or9q2 olfactory receptor family 9 subfamily Q member 2 GPCRs
2089 Or9r1p olfactory receptor family 9 subfamily R member 1 pseudogene GPCRs
2090 Or9s24p olfactory receptor family 9 subfamily S member 24 pseudogene GPCRs
2091 Oprd1 opioid receptor delta 1 GPCRs
2092 Oprk1 opioid receptor kappa 1 GPCRs
2093 Oprl1 opioid related nociceptin receptor 1 GPCRs
2094 Oprm1 opioid receptor mu 1 GPCRs
2095 Opn1lw opsin 1, long wave sensitive GPCRs
2096 Opn1mw opsin 1, medium wave sensitive GPCRs
2097 Opn1mw2 opsin 1, medium wave sensitive 2 GPCRs
2098 Opn1mw3 opsin 1, medium wave sensitive 3 GPCRs
2099 Opn1sw opsin 1, short wave sensitive GPCRs
2100 Rho rhodopsin GPCRs
2101 Opn3 opsin 3 GPCRs
2102 Opn4 opsin 4 GPCRs
2103 Opn5 opsin 5 GPCRs
2104 Rgr retinal G protein coupled receptor GPCRs
2105 Rrh retinal pigment epithelium-derived rhodopsin homolog GPCRs
2106 Oxgr1 oxoglutarate receptor 1 GPCRs
2107 P2ry1 purinergic receptor P2Y1 GPCRs
2108 P2ry11 purinergic receptor P2Y11 GPCRs
2109 P2ry12 purinergic receptor P2Y12 GPCRs
2110 P2ry13 purinergic receptor P2Y13 GPCRs
2111 P2ry14 purinergic receptor P2Y14 GPCRs
2112 P2ry2 purinergic receptor P2Y2 GPCRs
2113 P2ry4 pyrimidinergic receptor P2Y4 GPCRs
2114 P2ry6 pyrimidinergic receptor P2Y6 GPCRs
2115 Pth1r parathyroid hormone 1 receptor GPCRs
2116 Pth2r parathyroid hormone 2 receptor GPCRs
2117 Aplnr apelin receptor GPCRs
2118 Ghsr growth hormone secretagogue receptor GPCRs
2119 Kiss1r KISS1 receptor GPCRs
2120 Mlnr motilin receptor GPCRs
2121 Prlhr prolactin releasing hormone receptor GPCRs
2122 Qrfpr pyroglutamylated RFamide peptide receptor GPCRs
2123 Trhr thyrotropin releasing hormone receptor GPCRs
2124 Ptafr platelet activating factor receptor GPCRs
2125 Prokr1 prokineticin receptor 1 GPCRs
2126 Prokr2 prokineticin receptor 2 GPCRs
2127 Ptgdr prostaglandin D2 receptor GPCRs
2128 Ptgdr2 prostaglandin D2 receptor 2 GPCRs
2129 Ptger1 prostaglandin E receptor 1 GPCRs
2130 Ptger2 prostaglandin E receptor 2 GPCRs
2131 Ptger3 prostaglandin E receptor 3 GPCRs
2132 Ptger4 prostaglandin E receptor 4 GPCRs
2133 Ptgfr prostaglandin F receptor GPCRs
2134 Ptgir prostaglandin I2 receptor GPCRs
2135 Tbxa2r thromboxane A2 receptor GPCRs
2136 Rxfp1 relaxin family peptide receptor 1 GPCRs
2137 Rxfp2 relaxin family peptide receptor 2 GPCRs
2138 Rxfp3 relaxin family peptide receptor 3 GPCRs
2139 Rxfp4 relaxin family peptide/INSL5 receptor 4 GPCRs
2140 Sstr1 somatostatin receptor 1 GPCRs
2141 Sstr2 somatostatin receptor 2 GPCRs
2142 Sstr3 somatostatin receptor 3 GPCRs
2143 Sstr4 somatostatin receptor 4 GPCRs
2144 Sstr5 somatostatin receptor 5 GPCRs
2145 S1pr1 sphingosine-1-phosphate receptor 1 GPCRs
2146 S1pr2 sphingosine-1-phosphate receptor 2 GPCRs
2147 S1pr3 sphingosine-1-phosphate receptor 3 GPCRs
2148 S1pr4 sphingosine-1-phosphate receptor 4 GPCRs
2149 S1pr5 sphingosine-1-phosphate receptor 5 GPCRs
2150 Sucnr1 succinate receptor 1 GPCRs
2151 Tacr1 tachykinin receptor 1 GPCRs
2152 Tacr2 tachykinin receptor 2 GPCRs
2153 Tacr3 tachykinin receptor 3 GPCRs
2154 Tas1r1 taste 1 receptor member 1 GPCRs
2155 Tas1r2 taste 1 receptor member 2 GPCRs
2156 Tas1r3 taste 1 receptor member 3 GPCRs
2157 Tas2r1 taste 2 receptor member 1 GPCRs
2158 Tas2r10 taste 2 receptor member 10 GPCRs
2159 Tas2r12p taste 2 receptor member 12 pseudogene GPCRs
2160 Tas2r13 taste 2 receptor member 13 GPCRs
2161 Tas2r14 taste 2 receptor member 14 GPCRs
2162 Tas2r15p taste 2 receptor member 15 pseudogene GPCRs
2163 Tas2r16 taste 2 receptor member 16 GPCRs
2164 Tas2r18p taste 2 receptor member 18 pseudogene GPCRs
2165 Tas2r19 taste 2 receptor member 19 GPCRs
2166 Tas2r20 taste 2 receptor member 20 GPCRs
2167 Tas2r22 taste 2 receptor member 22 GPCRs
2168 Tas2r2p taste 2 receptor member 2, pseudogene GPCRs
2169 Tas2r3 taste 2 receptor member 3 GPCRs
2170 Tas2r30 taste 2 receptor member 30 GPCRs
2171 Tas2r31 taste 2 receptor member 31 GPCRs
2172 Tas2r33 taste 2 receptor member 33 GPCRs
2173 Tas2r36 taste 2 receptor member 36 GPCRs
2174 Tas2r37 taste 2 receptor member 37 GPCRs
2175 Tas2r38 taste 2 receptor member 38 GPCRs
2176 Tas2r39 taste 2 receptor member 39 GPCRs
2177 Tas2r4 taste 2 receptor member 4 GPCRs
2178 Tas2r40 taste 2 receptor member 40 GPCRs
2179 Tas2r41 taste 2 receptor member 41 GPCRs
2180 Tas2r42 taste 2 receptor member 42 GPCRs
2181 Tas2r43 taste 2 receptor member 43 GPCRs
2182 Tas2r45 taste 2 receptor member 45 GPCRs
2183 Tas2r46 taste 2 receptor member 46 GPCRs
2184 Tas2r5 taste 2 receptor member 5 GPCRs
2185 Tas2r50 taste 2 receptor member 50 GPCRs
2186 Tas2r60 taste 2 receptor member 60 GPCRs
2187 Tas2r62p taste 2 receptor member 62 pseudogene GPCRs
2188 Tas2r63p taste 2 receptor member 63 pseudogene GPCRs
2189 Tas2r64p taste 2 receptor member 64 pseudogene GPCRs
2190 Tas2r67p taste 2 receptor member 67 pseudogene GPCRs
2191 Tas2r68p taste 2 receptor member 68 pseudogene GPCRs
2192 Tas2r6p taste 2 receptor member 6 pseudogene GPCRs
2193 Tas2r7 taste 2 receptor member 7 GPCRs
2194 Tas2r8 taste 2 receptor member 8 GPCRs
2195 Tas2r9 taste 2 receptor member 9 GPCRs
2205 Adcyap1r1 ADCYAP receptor type I GPCRs
2206 Vipr1 vasoactive intestinal peptide receptor 1 GPCRs
2207 Vipr2 vasoactive intestinal peptide receptor 2 GPCRs
2208 Vn1r1 vomeronasal 1 receptor 1 GPCRs
2209 Vn1r100p vomeronasal 1 receptor 100 pseudogene GPCRs
2210 Vn1r101p vomeronasal 1 receptor 101 pseudogene GPCRs
2211 Vn1r102p vomeronasal 1 receptor 102 pseudogene GPCRs
2212 Vn1r103p vomeronasal 1 receptor 103 pseudogene GPCRs
2213 Vn1r104p vomeronasal 1 receptor 104 pseudogene GPCRs
2214 Vn1r105p vomeronasal 1 receptor 105 pseudogene GPCRs
2215 Vn1r106p vomeronasal 1 receptor 106 pseudogene GPCRs
2216 Vn1r107p vomeronasal 1 receptor 107 pseudogene GPCRs
2217 Vn1r108p vomeronasal 1 receptor 108 pseudogene GPCRs
2218 Vn1r109p vomeronasal 1 receptor 109 pseudogene GPCRs
2219 Vn1r10p vomeronasal 1 receptor 10 pseudogene GPCRs
2220 Vn1r110p vomeronasal 1 receptor 110 pseudogene GPCRs
2221 Vn1r111p vomeronasal 1 receptor 111 pseudogene GPCRs
2222 Vn1r112p vomeronasal 1 receptor 112 pseudogene GPCRs
2223 Vn1r11p vomeronasal 1 receptor 11, pseudogene GPCRs
2224 Vn1r12p vomeronasal 1 receptor 12, pseudogene GPCRs
2225 Vn1r13p vomeronasal 1 receptor 13 pseudogene GPCRs
2226 Vn1r14p vomeronasal 1 receptor 14 pseudogene GPCRs
2227 Vn1r15p vomeronasal 1 receptor 15 pseudogene GPCRs
2228 Vn1r16p vomeronasal 1 receptor 16 pseudogene GPCRs
2229 Vn1r17p vomeronasal 1 receptor 17 pseudogene GPCRs
2230 Vn1r18p vomeronasal 1 receptor 18 pseudogene GPCRs
2231 Vn1r19p vomeronasal 1 receptor 19 pseudogene GPCRs
2232 Vn1r2 vomeronasal 1 receptor 2 GPCRs
2233 Vn1r20p vomeronasal 1 receptor 20 pseudogene GPCRs
2234 Vn1r21p vomeronasal 1 receptor 21 pseudogene GPCRs
2235 Vn1r22p vomeronasal 1 receptor 22 pseudogene GPCRs
2236 Vn1r23p vomeronasal 1 receptor 23 pseudogene GPCRs
2237 Vn1r24p vomeronasal 1 receptor 24 pseudogene GPCRs
2238 Vn1r25p vomeronasal 1 receptor 25 pseudogene GPCRs
2239 Vn1r26p vomeronasal 1 receptor 26 pseudogene GPCRs
2240 Vn1r27p vomeronasal 1 receptor 27 pseudogene GPCRs
2241 Vn1r28p vomeronasal 1 receptor 28 pseudogene GPCRs
2242 Vn1r29p vomeronasal 1 receptor 29 pseudogene GPCRs
2243 Vn1r3 vomeronasal 1 receptor 3 (gene/pseudogene) GPCRs
2244 Vn1r30p vomeronasal 1 receptor 30 pseudogene GPCRs
2245 Vn1r31p vomeronasal 1 receptor 31 pseudogene GPCRs
2246 Vn1r32p vomeronasal 1 receptor 32 pseudogene GPCRs
2247 Vn1r33p vomeronasal 1 receptor 33 pseudogene GPCRs
2248 Vn1r34p vomeronasal 1 receptor 34 pseudogene GPCRs
2249 Vn1r35p vomeronasal 1 receptor 35 pseudogene GPCRs
2250 Vn1r36p vomeronasal 1 receptor 36 pseudogene GPCRs
2251 Vn1r37p vomeronasal 1 receptor 37 pseudogene GPCRs
2252 Vn1r38p vomeronasal 1 receptor 38 pseudogene GPCRs
2253 Vn1r39p vomeronasal 1 receptor 39 pseudogene GPCRs
2254 Vn1r4 vomeronasal 1 receptor 4 GPCRs
2255 Vn1r40p vomeronasal 1 receptor 40 pseudogene GPCRs
2256 Vn1r41p vomeronasal 1 receptor 41 pseudogene GPCRs
2257 Vn1r42p vomeronasal 1 receptor 42 pseudogene GPCRs
2258 Vn1r43p vomeronasal 1 receptor 43 pseudogene GPCRs
2259 Vn1r44p vomeronasal 1 receptor 44 pseudogene GPCRs
2260 Vn1r45p vomeronasal 1 receptor 45 pseudogene GPCRs
2261 Vn1r46p vomeronasal 1 receptor 46 pseudogene GPCRs
2262 Vn1r47p vomeronasal 1 receptor 47 pseudogene GPCRs
2263 Vn1r48p vomeronasal 1 receptor 48 pseudogene GPCRs
2264 Vn1r49p vomeronasal 1 receptor 49 pseudogene GPCRs
2265 Vn1r5 vomeronasal 1 receptor 5 (gene/pseudogene) GPCRs
2266 Vn1r51p vomeronasal 1 receptor 51 pseudogene GPCRs
2267 Vn1r52p vomeronasal 1 receptor 52 pseudogene GPCRs
2268 Vn1r53p vomeronasal 1 receptor 53 pseudogene GPCRs
2269 Vn1r54p vomeronasal 1 receptor 54 pseudogene GPCRs
2270 Vn1r55p vomeronasal 1 receptor 55 pseudogene GPCRs
2271 Vn1r56p vomeronasal 1 receptor 56 pseudogene GPCRs
2272 Vn1r57p vomeronasal 1 receptor 57 pseudogene GPCRs
2273 Vn1r58p vomeronasal 1 receptor 58 pseudogene GPCRs
2274 Vn1r59p vomeronasal 1 receptor 59 pseudogene GPCRs
2275 Vn1r60p vomeronasal 1 receptor 60 pseudogene GPCRs
2276 Vn1r61p vomeronasal 1 receptor 61 pseudogene GPCRs
2277 Vn1r62p vomeronasal 1 receptor 62 pseudogene GPCRs
2278 Vn1r63p vomeronasal 1 receptor 63 pseudogene GPCRs
2279 Vn1r64p vomeronasal 1 receptor 64 pseudogene GPCRs
2280 Vn1r65p vomeronasal 1 receptor 65 pseudogene GPCRs
2281 Vn1r66p vomeronasal 1 receptor 66 pseudogene GPCRs
2282 Vn1r67p vomeronasal 1 receptor 67 pseudogene GPCRs
2283 Vn1r68p vomeronasal 1 receptor 68 pseudogene GPCRs
2284 Vn1r69p vomeronasal 1 receptor 69 pseudogene GPCRs
2285 Vn1r6p vomeronasal 1 receptor 6 pseudogene GPCRs
2286 Vn1r70p vomeronasal 1 receptor 70 pseudogene GPCRs
2287 Vn1r71p vomeronasal 1 receptor 71 pseudogene GPCRs
2288 Vn1r72p vomeronasal 1 receptor 72 pseudogene GPCRs
2289 Vn1r73p vomeronasal 1 receptor 73 pseudogene GPCRs
2290 Vn1r74p vomeronasal 1 receptor 74 pseudogene GPCRs
2291 Vn1r75p vomeronasal 1 receptor 75 pseudogene GPCRs
2292 Vn1r76p vomeronasal 1 receptor 76 pseudogene GPCRs
2293 Vn1r77p vomeronasal 1 receptor 77 pseudogene GPCRs
2294 Vn1r78p vomeronasal 1 receptor 78 pseudogene GPCRs
2295 Vn1r79p vomeronasal 1 receptor 79 pseudogene GPCRs
2296 Vn1r7p vomeronasal 1 receptor 7 pseudogene GPCRs
2297 Vn1r80p vomeronasal 1 receptor 80 pseudogene GPCRs
2298 Vn1r81p vomeronasal 1 receptor 81 pseudogene GPCRs
2299 Vn1r82p vomeronasal 1 receptor 82 pseudogene GPCRs
2300 Vn1r83p vomeronasal 1 receptor 83 pseudogene GPCRs
2301 Vn1r84p vomeronasal 1 receptor 84 pseudogene GPCRs
2302 Vn1r85p vomeronasal 1 receptor 85 pseudogene GPCRs
2303 Vn1r86p vomeronasal 1 receptor 86 pseudogene GPCRs
2304 Vn1r87p vomeronasal 1 receptor 87 pseudogene GPCRs
2305 Vn1r88p vomeronasal 1 receptor 88 pseudogene GPCRs
2306 Vn1r89p vomeronasal 1 receptor 89 pseudogene GPCRs
2307 Vn1r8p vomeronasal 1 receptor 8 pseudogene GPCRs
2308 Vn1r90p vomeronasal 1 receptor 90 pseudogene GPCRs
2309 Vn1r91p vomeronasal 1 receptor 91 pseudogene GPCRs
2310 Vn1r92p vomeronasal 1 receptor 92 pseudogene GPCRs
2311 Vn1r93p vomeronasal 1 receptor 93 pseudogene GPCRs
2312 Vn1r94p vomeronasal 1 receptor 94 pseudogene GPCRs
2313 Vn1r95p vomeronasal 1 receptor 95 pseudogene GPCRs
2314 Vn1r96p vomeronasal 1 receptor 96 pseudogene GPCRs
2315 Vn1r97p vomeronasal 1 receptor 97 pseudogene GPCRs
2316 Vn1r98p vomeronasal 1 receptor 98 pseudogene GPCRs
2317 Vn1r99p vomeronasal 1 receptor 99 pseudogene GPCRs
2318 Vn1r9p vomeronasal 1 receptor 9 pseudogene GPCRs
2319 Vn2r10p vomeronasal 2 receptor 10, pseudogene GPCRs
2320 Vn2r11p vomeronasal 2 receptor 11 pseudogene GPCRs
2321 Vn2r12p vomeronasal 2 receptor 12 pseudogene GPCRs
2322 Vn2r13p vomeronasal 2 receptor 13 pseudogene GPCRs
2323 Vn2r14p vomeronasal 2 receptor 14 pseudogene GPCRs
2324 Vn2r15p vomeronasal 2 receptor 15 pseudogene GPCRs
2325 Vn2r16p vomeronasal 2 receptor 16 pseudogene GPCRs
2326 Vn2r17p vomeronasal 2 receptor 17, pseudogene GPCRs
2327 Vn2r18p vomeronasal 2 receptor 18 pseudogene GPCRs
2328 Vn2r19p vomeronasal 2 receptor 19, pseudogene GPCRs
2329 Vn2r1p vomeronasal 2 receptor 1 pseudogene GPCRs
2330 Vn2r20p vomeronasal 2 receptor 20 pseudogene GPCRs
2331 Vn2r21p vomeronasal 2 receptor 21 pseudogene GPCRs
2332 Vn2r2p vomeronasal 2 receptor 2 pseudogene GPCRs
2333 Vn2r3p vomeronasal 2 receptor 3, pseudogene GPCRs
2334 Vn2r6p vomeronasal 2 receptor 6 pseudogene GPCRs
2335 Vn2r7p vomeronasal 2 receptor 7 pseudogene GPCRs
2336 Vn2r9p vomeronasal 2 receptor 9, pseudogene GPCRs
2337 Xcr1 X-C motif chemokine receptor 1 GPCRs
2338 Htr3a 5-hydroxytryptamine receptor 3A Amine Receptors
2339 Htr3b 5-hydroxytryptamine receptor 3B Amine Receptors
2340 Htr3c 5-hydroxytryptamine receptor 3C Amine Receptors
2341 Htr3d 5-hydroxytryptamine receptor 3D Amine Receptors
2342 Htr3e 5-hydroxytryptamine receptor 3E Amine Receptors
2343 Asic1 acid sensing ion channel subunit 1 Ion Channel Proteins
2344 Asic2 acid sensing ion channel subunit 2 Ion Channel Proteins
2345 Asic3 acid sensing ion channel subunit 3 Ion Channel Proteins
2346 Asic4 acid sensing ion channel subunit family member 4 Ion Channel Proteins
2347 Asic5 acid sensing ion channel subunit family member 5 Ion Channel Proteins
2348 Ano1 anoctamin 1 Ion Channel Proteins
2349 Ano10 anoctamin 10 Ion Channel Proteins
2350 Ano2 anoctamin 2 Ion Channel Proteins
2351 Ano3 anoctamin 3 Ion Channel Proteins
2352 Ano4 anoctamin 4 Ion Channel Proteins
2353 Ano5 anoctamin 5 Ion Channel Proteins
2354 Ano6 anoctamin 6 Ion Channel Proteins
2355 Ano7 anoctamin 7 Ion Channel Proteins
2356 Ano8 anoctamin 8 Ion Channel Proteins
2357 Ano9 anoctamin 9 Ion Channel Proteins
2358 Mip major intrinsic protein of lens fiber Ion Channel Proteins
2359 Aqp1 aquaporin 1 (Colton blood group) Ion Channel Proteins
2360 Aqp10 aquaporin 10 Ion Channel Proteins
2361 Aqp11 aquaporin 11 Ion Channel Proteins
2362 Aqp12a aquaporin 12A Ion Channel Proteins
2363 Aqp12b aquaporin 12B Ion Channel Proteins
2364 Aqp2 aquaporin 2 Ion Channel Proteins
2365 Aqp3 aquaporin 3 (Gill blood group) Ion Channel Proteins
2366 Aqp4 aquaporin 4 Ion Channel Proteins
2367 Aqp5 aquaporin 5 Ion Channel Proteins
2368 Aqp6 aquaporin 6 Ion Channel Proteins
2369 Aqp7 aquaporin 7 Ion Channel Proteins
2370 Aqp8 aquaporin 8 Ion Channel Proteins
2371 Aqp9 aquaporin 9 Ion Channel Proteins
2372 Best1 bestrophin 1 Ion Channel Proteins
2373 Best2 bestrophin 2 Ion Channel Proteins
2374 Best3 bestrophin 3 Ion Channel Proteins
2375 Best4 bestrophin 4 Ion Channel Proteins
2376 Cacng1 calcium voltage-gated channel auxiliary subunit gamma 1 Ion Channel Proteins
2377 Cacng2 calcium voltage-gated channel auxiliary subunit gamma 2 Ion Channel Proteins
2378 Cacng3 calcium voltage-gated channel auxiliary subunit gamma 3 Ion Channel Proteins
2379 Cacng4 calcium voltage-gated channel auxiliary subunit gamma 4 Ion Channel Proteins
2380 Cacng5 calcium voltage-gated channel auxiliary subunit gamma 5 Ion Channel Proteins
2381 Cacng6 calcium voltage-gated channel auxiliary subunit gamma 6 Ion Channel Proteins
2382 Cacng7 calcium voltage-gated channel auxiliary subunit gamma 7 Ion Channel Proteins
2383 Cacng8 calcium voltage-gated channel auxiliary subunit gamma 8 Ion Channel Proteins
2384 Cacna1a calcium voltage-gated channel subunit alpha1 A Ion Channel Proteins
2385 Cacna1b calcium voltage-gated channel subunit alpha1 B Ion Channel Proteins
2386 Cacna1c calcium voltage-gated channel subunit alpha1 C Ion Channel Proteins
2387 Cacna1d calcium voltage-gated channel subunit alpha1 D Ion Channel Proteins
2388 Cacna1e calcium voltage-gated channel subunit alpha1 E Ion Channel Proteins
2389 Cacna1f calcium voltage-gated channel subunit alpha1 F Ion Channel Proteins
2390 Cacna1g calcium voltage-gated channel subunit alpha1 G Ion Channel Proteins
2391 Cacna1h calcium voltage-gated channel subunit alpha1 H Ion Channel Proteins
2392 Cacna1i calcium voltage-gated channel subunit alpha1 I Ion Channel Proteins
2393 Cacna1s calcium voltage-gated channel subunit alpha1 S Ion Channel Proteins
2394 Cacna2d1 calcium voltage-gated channel auxiliary subunit alpha2delta 1 Ion Channel Proteins
2395 Cacna2d2 calcium voltage-gated channel auxiliary subunit alpha2delta 2 Ion Channel Proteins
2396 Cacna2d3 calcium voltage-gated channel auxiliary subunit alpha2delta 3 Ion Channel Proteins
2397 Cacna2d4 calcium voltage-gated channel auxiliary subunit alpha2delta 4 Ion Channel Proteins
2398 Cacnb1 calcium voltage-gated channel auxiliary subunit beta 1 Ion Channel Proteins
2399 Cacnb2 calcium voltage-gated channel auxiliary subunit beta 2 Ion Channel Proteins
2400 Cacnb3 calcium voltage-gated channel auxiliary subunit beta 3 Ion Channel Proteins
2401 Cacnb4 calcium voltage-gated channel auxiliary subunit beta 4 Ion Channel Proteins
2402 Catsper1 cation channel sperm associated 1 Ion Channel Proteins
2403 Catsper2 cation channel sperm associated 2 Ion Channel Proteins
2404 Catsper3 cation channel sperm associated 3 Ion Channel Proteins
2405 Catsper4 cation channel sperm associated 4 Ion Channel Proteins
2406 Catsperb cation channel sperm associated auxiliary subunit beta Ion Channel Proteins
2407 Catsperd cation channel sperm associated auxiliary subunit delta Ion Channel Proteins
2408 Catsperg cation channel sperm associated auxiliary subunit gamma Ion Channel Proteins
2409 Cftr CF transmembrane conductance regulator Ion Channel Proteins
2410 Clic1 chloride intracellular channel 1 Ion Channel Proteins
2411 Clic2 chloride intracellular channel 2 Ion Channel Proteins
2412 Clic3 chloride intracellular channel 3 Ion Channel Proteins
2413 Clic4 chloride intracellular channel 4 Ion Channel Proteins
2414 Clic5 chloride intracellular channel 5 Ion Channel Proteins
2415 Clic6 chloride intracellular channel 6 Ion Channel Proteins
2416 Clcn1 chloride voltage-gated channel 1 Ion Channel Proteins
2417 Clcn2 chloride voltage-gated channel 2 Ion Channel Proteins
2418 Clcn3 chloride voltage-gated channel 3 Ion Channel Proteins
2419 Clcn4 chloride voltage-gated channel 4 Ion Channel Proteins
2420 Clcn5 chloride voltage-gated channel 5 Ion Channel Proteins
2421 Clcn6 chloride voltage-gated channel 6 Ion Channel Proteins
2422 Clcn7 chloride voltage-gated channel 7 Ion Channel Proteins
2423 Clcnka chloride voltage-gated channel Ka Ion Channel Proteins
2424 Clcnkb chloride voltage-gated channel Kb Ion Channel Proteins
2425 Bsnd barttin CLCNK type accessory beta subunit Ion Channel Proteins
2426 Chrna1 cholinergic receptor nicotinic alpha 1 subunit Ion Channel Proteins
2427 Chrna10 cholinergic receptor nicotinic alpha 10 subunit Ion Channel Proteins
2428 Chrna2 cholinergic receptor nicotinic alpha 2 subunit Ion Channel Proteins
2429 Chrna3 cholinergic receptor nicotinic alpha 3 subunit Ion Channel Proteins
2430 Chrna4 cholinergic receptor nicotinic alpha 4 subunit Ion Channel Proteins
2431 Chrna5 cholinergic receptor nicotinic alpha 5 subunit Ion Channel Proteins
2432 Chrna6 cholinergic receptor nicotinic alpha 6 subunit Ion Channel Proteins
2433 Chrna7 cholinergic receptor nicotinic alpha 7 subunit Ion Channel Proteins
2434 Chrna9 cholinergic receptor nicotinic alpha 9 subunit Ion Channel Proteins
2435 Chrnb1 cholinergic receptor nicotinic beta 1 subunit Ion Channel Proteins
2436 Chrnb2 cholinergic receptor nicotinic beta 2 subunit Ion Channel Proteins
2437 Chrnb3 cholinergic receptor nicotinic beta 3 subunit Ion Channel Proteins
2438 Chrnb4 cholinergic receptor nicotinic beta 4 subunit Ion Channel Proteins
2439 Chrnd cholinergic receptor nicotinic delta subunit Ion Channel Proteins
2440 Chrne cholinergic receptor nicotinic epsilon subunit Ion Channel Proteins
2441 Chrng cholinergic receptor nicotinic gamma subunit Ion Channel Proteins
2442 Cnga1 cyclic nucleotide gated channel alpha 1 Ion Channel Proteins
2443 Cnga2 cyclic nucleotide gated channel alpha 2 Ion Channel Proteins
2444 Cnga3 cyclic nucleotide gated channel alpha 3 Ion Channel Proteins
2445 Cnga4 cyclic nucleotide gated channel alpha 4 Ion Channel Proteins
2446 Cngb1 cyclic nucleotide gated channel beta 1 Ion Channel Proteins
2447 Cngb3 cyclic nucleotide gated channel beta 3 Ion Channel Proteins
2448 Hcn1 hyperpolarization activated cyclic nucleotide gated potassium channel 1 Ion Channel Proteins
2449 Hcn2 hyperpolarization activated cyclic nucleotide gated potassium and sodium channel 2 Ion Channel Proteins
2450 Hcn3 hyperpolarization activated cyclic nucleotide gated potassium channel 3 Ion Channel Proteins
2451 Hcn4 hyperpolarization activated cyclic nucleotide gated potassium channel 4 Ion Channel Proteins
2471 Gja1 gap junction protein alpha 1 Ion Channel Proteins
2472 Gja10 gap junction protein alpha 10 Ion Channel Proteins
2473 Gja3 gap junction protein alpha 3 Ion Channel Proteins
2474 Gja4 gap junction protein alpha 4 Ion Channel Proteins
2475 Gja5 gap junction protein alpha 5 Ion Channel Proteins
2476 Gja6p gap junction protein alpha 6, pseudogene Ion Channel Proteins
2477 Gja8 gap junction protein alpha 8 Ion Channel Proteins
2478 Gja9 gap junction protein alpha 9 Ion Channel Proteins
2479 Gjb1 gap junction protein beta 1 Ion Channel Proteins
2480 Gjb2 gap junction protein beta 2 Ion Channel Proteins
2481 Gjb3 gap junction protein beta 3 Ion Channel Proteins
2482 Gjb4 gap junction protein beta 4 Ion Channel Proteins
2483 Gjb5 gap junction protein beta 5 Ion Channel Proteins
2484 Gjb6 gap junction protein beta 6 Ion Channel Proteins
2485 Gjb7 gap junction protein beta 7 Ion Channel Proteins
2486 Gjc1 gap junction protein gamma 1 Ion Channel Proteins
2487 Gjc2 gap junction protein gamma 2 Ion Channel Proteins
2488 Gjc3 gap junction protein gamma 3 Ion Channel Proteins
2489 Gjd2 gap junction protein delta 2 Ion Channel Proteins
2490 Gjd3 gap junction protein delta 3 Ion Channel Proteins
2491 Gjd4 gap junction protein delta 4 Ion Channel Proteins
2492 Gje1 gap junction protein epsilon 1 Ion Channel Proteins
2511 Glra1 glycine receptor alpha 1 Ion Channel Proteins
2512 Glra2 glycine receptor alpha 2 Ion Channel Proteins
2513 Glra3 glycine receptor alpha 3 Ion Channel Proteins
2514 Glra4 glycine receptor alpha 4 Ion Channel Proteins
2515 Glrb glycine receptor beta Ion Channel Proteins
2516 Hvcn1 hydrogen voltage gated channel 1 Ion Channel Proteins
2517 Itpr1 inositol 1,4,5-trisphosphate receptor type 1 Ion Channel Proteins
2518 Itpr2 inositol 1,4,5-trisphosphate receptor type 2 Ion Channel Proteins
2519 Itpr3 inositol 1,4,5-trisphosphate receptor type 3 Ion Channel Proteins
2520 Kcnma1 potassium calcium-activated channel subfamily M alpha 1 Ion Channel Proteins
2521 Kcnn1 potassium calcium-activated channel subfamily N member 1 Ion Channel Proteins
2522 Kcnn2 potassium calcium-activated channel subfamily N member 2 Ion Channel Proteins
2523 Kcnn3 potassium calcium-activated channel subfamily N member 3 Ion Channel Proteins
2524 Kcnn4 potassium calcium-activated channel subfamily N member 4 Ion Channel Proteins
2525 Kcnu1 potassium calcium-activated channel subfamily U member 1 Ion Channel Proteins
2526 Kcnt1 potassium sodium-activated channel subfamily T member 1 Ion Channel Proteins
2527 Kcnt2 potassium sodium-activated channel subfamily T member 2 Ion Channel Proteins
2528 Kcnk1 potassium two pore domain channel subfamily K member 1 Ion Channel Proteins
2529 Kcnk10 potassium two pore domain channel subfamily K member 10 Ion Channel Proteins
2530 Kcnk12 potassium two pore domain channel subfamily K member 12 Ion Channel Proteins
2531 Kcnk13 potassium two pore domain channel subfamily K member 13 Ion Channel Proteins
2532 Kcnk15 potassium two pore domain channel subfamily K member 15 Ion Channel Proteins
2533 Kcnk16 potassium two pore domain channel subfamily K member 16 Ion Channel Proteins
2534 Kcnk17 potassium two pore domain channel subfamily K member 17 Ion Channel Proteins
2535 Kcnk18 potassium two pore domain channel subfamily K member 18 Ion Channel Proteins
2536 Kcnk2 potassium two pore domain channel subfamily K member 2 Ion Channel Proteins
2537 Kcnk3 potassium two pore domain channel subfamily K member 3 Ion Channel Proteins
2538 Kcnk4 potassium two pore domain channel subfamily K member 4 Ion Channel Proteins
2539 Kcnk5 potassium two pore domain channel subfamily K member 5 Ion Channel Proteins
2540 Kcnk6 potassium two pore domain channel subfamily K member 6 Ion Channel Proteins
2541 Kcnk7 potassium two pore domain channel subfamily K member 7 Ion Channel Proteins
2542 Kcnk9 potassium two pore domain channel subfamily K member 9 Ion Channel Proteins
2543 Kcnj1 potassium voltage-gated channel subfamily J member 1 Ion Channel Proteins
2544 Kcnj10 potassium voltage-gated channel subfamily J member 10 Ion Channel Proteins
2545 Kcnj11 potassium voltage-gated channel subfamily J member 11 Ion Channel Proteins
2546 Kcnj12 potassium voltage-gated channel subfamily J member 12 Ion Channel Proteins
2547 Kcnj13 potassium voltage-gated channel subfamily J member 13 Ion Channel Proteins
2548 Kcnj14 potassium voltage-gated channel subfamily J member 14 Ion Channel Proteins
2549 Kcnj15 potassium voltage-gated channel subfamily J member 15 Ion Channel Proteins
2550 Kcnj16 potassium voltage-gated channel subfamily J member 16 Ion Channel Proteins
2551 Kcnj18 potassium voltage-gated channel subfamily J member 18 Ion Channel Proteins
2552 Kcnj2 potassium voltage-gated channel subfamily J member 2 Ion Channel Proteins
2553 Kcnj3 potassium voltage-gated channel subfamily J member 3 Ion Channel Proteins
2554 Kcnj4 potassium voltage-gated channel subfamily J member 4 Ion Channel Proteins
2555 Kcnj5 potassium voltage-gated channel subfamily J member 5 Ion Channel Proteins
2556 Kcnj6 potassium voltage-gated channel subfamily J member 6 Ion Channel Proteins
2557 Kcnj8 potassium voltage-gated channel subfamily J member 8 Ion Channel Proteins
2558 Kcnj9 potassium voltage-gated channel subfamily J member 9 Ion Channel Proteins
2559 Kcna1 potassium voltage-gated channel subfamily A member 1 Ion Channel Proteins
2560 Kcna10 potassium voltage-gated channel subfamily A member 10 Ion Channel Proteins
2561 Kcna2 potassium voltage-gated channel subfamily A member 2 Ion Channel Proteins
2562 Kcna3 potassium voltage-gated channel subfamily A member 3 Ion Channel Proteins
2563 Kcna4 potassium voltage-gated channel subfamily A member 4 Ion Channel Proteins
2564 Kcna5 potassium voltage-gated channel subfamily A member 5 Ion Channel Proteins
2565 Kcna6 potassium voltage-gated channel subfamily A member 6 Ion Channel Proteins
2566 Kcna7 potassium voltage-gated channel subfamily A member 7 Ion Channel Proteins
2567 Kcnb1 potassium voltage-gated channel subfamily B member 1 Ion Channel Proteins
2568 Kcnb2 potassium voltage-gated channel subfamily B member 2 Ion Channel Proteins
2569 Kcnc1 potassium voltage-gated channel subfamily C member 1 Ion Channel Proteins
2570 Kcnc2 potassium voltage-gated channel subfamily C member 2 Ion Channel Proteins
2571 Kcnc3 potassium voltage-gated channel subfamily C member 3 Ion Channel Proteins
2572 Kcnc4 potassium voltage-gated channel subfamily C member 4 Ion Channel Proteins
2573 Kcnd1 potassium voltage-gated channel subfamily D member 1 Ion Channel Proteins
2574 Kcnd2 potassium voltage-gated channel subfamily D member 2 Ion Channel Proteins
2575 Kcnd3 potassium voltage-gated channel subfamily D member 3 Ion Channel Proteins
2576 Kcnf1 potassium voltage-gated channel modifier subfamily F member 1 Ion Channel Proteins
2577 Kcng1 potassium voltage-gated channel modifier subfamily G member 1 Ion Channel Proteins
2578 Kcng2 potassium voltage-gated channel modifier subfamily G member 2 Ion Channel Proteins
2579 Kcng3 potassium voltage-gated channel modifier subfamily G member 3 Ion Channel Proteins
2580 Kcng4 potassium voltage-gated channel modifier subfamily G member 4 Ion Channel Proteins
2581 Kcnh1 potassium voltage-gated channel subfamily H member 1 Ion Channel Proteins
2582 Kcnh2 potassium voltage-gated channel subfamily H member 2 Ion Channel Proteins
2583 Kcnh3 potassium voltage-gated channel subfamily H member 3 Ion Channel Proteins
2584 Kcnh4 potassium voltage-gated channel subfamily H member 4 Ion Channel Proteins
2585 Kcnh5 potassium voltage-gated channel subfamily H member 5 Ion Channel Proteins
2586 Kcnh6 potassium voltage-gated channel subfamily H member 6 Ion Channel Proteins
2587 Kcnh7 potassium voltage-gated channel subfamily H member 7 Ion Channel Proteins
2588 Kcnh8 potassium voltage-gated channel subfamily H member 8 Ion Channel Proteins
2589 Kcnq1 potassium voltage-gated channel subfamily Q member 1 Ion Channel Proteins
2590 Kcnq2 potassium voltage-gated channel subfamily Q member 2 Ion Channel Proteins
2591 Kcnq3 potassium voltage-gated channel subfamily Q member 3 Ion Channel Proteins
2592 Kcnq4 potassium voltage-gated channel subfamily Q member 4 Ion Channel Proteins
2593 Kcnq5 potassium voltage-gated channel subfamily Q member 5 Ion Channel Proteins
2594 Kcns1 potassium voltage-gated channel modifier subfamily S member 1 Ion Channel Proteins
2595 Kcns2 potassium voltage-gated channel modifier subfamily S member 2 Ion Channel Proteins
2596 Kcns3 potassium voltage-gated channel modifier subfamily S member 3 Ion Channel Proteins
2597 Kcnv1 potassium voltage-gated channel modifier subfamily V member 1 Ion Channel Proteins
2598 Kcnv2 potassium voltage-gated channel modifier subfamily V member 2 Ion Channel Proteins
2599 P2rx1 purinergic receptor P2X 1 Ion Channel Proteins
2600 P2rx2 purinergic receptor P2X 2 Ion Channel Proteins
2601 P2rx3 purinergic receptor P2X 3 Ion Channel Proteins
2602 P2rx4 purinergic receptor P2X 4 Ion Channel Proteins
2603 P2rx5 purinergic receptor P2X 5 Ion Channel Proteins
2604 P2rx6 purinergic receptor P2X 6 Ion Channel Proteins
2605 P2rx7 purinergic receptor P2X 7 Ion Channel Proteins
2606 Ryr1 ryanodine receptor 1 Ion Channel Proteins
2607 Ryr2 ryanodine receptor 2 Ion Channel Proteins
2608 Ryr3 ryanodine receptor 3 Ion Channel Proteins
2609 Scnn1a sodium channel epithelial 1 alpha subunit Ion Channel Proteins
2610 Scnn1b sodium channel epithelial 1 beta subunit Ion Channel Proteins
2611 Scnn1d sodium channel epithelial 1 delta subunit Ion Channel Proteins
2612 Scnn1g sodium channel epithelial 1 gamma subunit Ion Channel Proteins
2613 Nalcn sodium leak channel, non-selective Ion Channel Proteins
2614 Scn10a sodium voltage-gated channel alpha subunit 10 Ion Channel Proteins
2615 Scn11a sodium voltage-gated channel alpha subunit 11 Ion Channel Proteins
2616 Scn1a sodium voltage-gated channel alpha subunit 1 Ion Channel Proteins
2617 Scn2a sodium voltage-gated channel alpha subunit 2 Ion Channel Proteins
2618 Scn3a sodium voltage-gated channel alpha subunit 3 Ion Channel Proteins
2619 Scn4a sodium voltage-gated channel alpha subunit 4 Ion Channel Proteins
2620 Scn5a sodium voltage-gated channel alpha subunit 5 Ion Channel Proteins
2621 Scn8a sodium voltage-gated channel alpha subunit 8 Ion Channel Proteins
2622 Scn9a sodium voltage-gated channel alpha subunit 9 Ion Channel Proteins
2623 Scn1b sodium voltage-gated channel beta subunit 1 Ion Channel Proteins
2624 Scn2b sodium voltage-gated channel beta subunit 2 Ion Channel Proteins
2625 Scn3b sodium voltage-gated channel beta subunit 3 Ion Channel Proteins
2626 Scn4b sodium voltage-gated channel beta subunit 4 Ion Channel Proteins
2627 Trpa1 transient receptor potential cation channel subfamily A member 1 Ion Channel Proteins
2628 Trpc1 transient receptor potential cation channel subfamily C member 1 Ion Channel Proteins
2629 Trpc2 transient receptor potential cation channel subfamily C member 2 (pseudogene) Ion Channel Proteins
2630 Trpc3 transient receptor potential cation channel subfamily C member 3 Ion Channel Proteins
2631 Trpc4 transient receptor potential cation channel subfamily C member 4 Ion Channel Proteins
2632 Trpc5 transient receptor potential cation channel subfamily C member 5 Ion Channel Proteins
2633 Trpc6 transient receptor potential cation channel subfamily C member 6 Ion Channel Proteins
2634 Trpc7 transient receptor potential cation channel subfamily C member 7 Ion Channel Proteins
2635 Trpm1 transient receptor potential cation channel subfamily M member 1 Ion Channel Proteins
2636 Trpm2 transient receptor potential cation channel subfamily M member 2 Ion Channel Proteins
2637 Trpm3 transient receptor potential cation channel subfamily M member 3 Ion Channel Proteins
2638 Trpm4 transient receptor potential cation channel subfamily M member 4 Ion Channel Proteins
2639 Trpm5 transient receptor potential cation channel subfamily M member 5 Ion Channel Proteins
2640 Trpm6 transient receptor potential cation channel subfamily M member 6 Ion Channel Proteins
2641 Trpm7 transient receptor potential cation channel subfamily M member 7 Ion Channel Proteins
2642 Trpm8 transient receptor potential cation channel subfamily M member 8 Ion Channel Proteins
2643 Mcoln1 mucolipin 1 Ion Channel Proteins
2644 Mcoln2 mucolipin 2 Ion Channel Proteins
2645 Mcoln3 mucolipin 3 Ion Channel Proteins
2646 Pkd2 polycystin 2, transient receptor potential cation channel Ion Channel Proteins
2647 Pkd2l1 polycystin 2 like 1, transient receptor potential cation channel Ion Channel Proteins
2648 Pkd2l2 polycystin 2 like 2, transient receptor potential cation channel Ion Channel Proteins
2649 Trpv1 transient receptor potential cation channel subfamily V member 1 Ion Channel Proteins
2650 Trpv2 transient receptor potential cation channel subfamily V member 2 Ion Channel Proteins
2651 Trpv3 transient receptor potential cation channel subfamily V member 3 Ion Channel Proteins
2652 Trpv4 transient receptor potential cation channel subfamily V member 4 Ion Channel Proteins
2653 Trpv5 transient receptor potential cation channel subfamily V member 5 Ion Channel Proteins
2654 Trpv6 transient receptor potential cation channel subfamily V member 6 Ion Channel Proteins
2655 Tpcn1 two pore segment channel 1 Ion Channel Proteins
2656 Tpcn2 two pore segment channel 2 Ion Channel Proteins
2657 Vdac1 voltage dependent anion channel 1 Ion Channel Proteins
2658 Vdac2 voltage dependent anion channel 2 Ion Channel Proteins
2659 Vdac3 voltage dependent anion channel 3 Ion Channel Proteins
2660 Lrrc8a leucine rich repeat containing 8 VRAC subunit A Ion Channel Proteins
2661 Lrrc8b leucine rich repeat containing 8 VRAC subunit B Ion Channel Proteins
2662 Lrrc8c leucine rich repeat containing 8 VRAC subunit C Ion Channel Proteins
2663 Lrrc8d leucine rich repeat containing 8 VRAC subunit D Ion Channel Proteins
2664 Lrrc8e leucine rich repeat containing 8 VRAC subunit E Ion Channel Proteins
2665 Zacn zinc activated ion channel Ion Channel Proteins
2673 Catsper2p1 cation channel sperm associated 2 pseudogene 1 Ion Channel Proteins
2680 Piezo1 piezo type mechanosensitive ion channel component 1 Ion Channel Proteins
2681 Piezo1p1 piezo type mechanosensitive ion channel component 1 pseudogene 1 Ion Channel Proteins
2682 Piezo1p2 piezo type mechanosensitive ion channel component 1 pseudogene 2 Ion Channel Proteins
2683 Piezo2 piezo type mechanosensitive ion channel component 2 Ion Channel Proteins
2692 Trpc4ap transient receptor potential cation channel subfamily C member 4 associated protein Ion Channel Proteins
2695 Trpc6p transient receptor potential cation channel subfamily C member 6, pseudogene Ion Channel Proteins
2712 Vdac1p1 voltage dependent anion channel 1 pseudogene 1 Ion Channel Proteins
2713 Vdac1p2 voltage dependent anion channel 1 pseudogene 2 Ion Channel Proteins
2714 Vdac1p3 voltage dependent anion channel 1 pseudogene 3 Ion Channel Proteins
2715 Vdac1p4 voltage dependent anion channel 1 pseudogene 4 Ion Channel Proteins
2716 Vdac1p5 voltage dependent anion channel 1 pseudogene 5 Ion Channel Proteins
2717 Vdac1p6 voltage dependent anion channel 1 pseudogene 6 Ion Channel Proteins
2718 Vdac1p7 voltage dependent anion channel 1 pseudogene 7 Ion Channel Proteins
2719 Vdac1p8 voltage dependent anion channel 1 pseudogene 8 Ion Channel Proteins
2720 Vdac1p9 voltage dependent anion channel 1 pseudogene 9 Ion Channel Proteins
2721 Vdac1p10 voltage dependent anion channel 1 pseudogene 10 Ion Channel Proteins
2722 Vdac1p11 voltage dependent anion channel 1 pseudogene 11 Ion Channel Proteins
2723 Vdac1p12 voltage dependent anion channel 1 pseudogene 12 Ion Channel Proteins
2724 Vdac1p13 voltage dependent anion channel 1 pseudogene 13 Ion Channel Proteins
2726 Vdac2p1 voltage dependent anion channel 2 pseudogene 1 Ion Channel Proteins
2727 Vdac2p2 voltage dependent anion channel 2 pseudogene 2 Ion Channel Proteins
2728 Vdac2p3 voltage dependent anion channel 2 pseudogene 3 Ion Channel Proteins
2729 Vdac2p4 voltage dependent anion channel 2 pseudogene 4 Ion Channel Proteins
2731 Vdac3p1 voltage dependent anion channel 3 pseudogene 1 Ion Channel Proteins
2733 Zacnp1 zinc activated ion channel pseudogene 1 Ion Channel Proteins
2734 Zfp146 ENSMUSG00000037029 Transcription Factors
2735 Ets1 ENSMUSG00000032035 Transcription Factors
2736 Mxd3 ENSMUSG00000021485 Transcription Factors
2737 Rhox6 ENSMUSG00000097200 Transcription Factors
2738 Zfp82 ENSMUSG00000098022 Transcription Factors
2739 Lef1 ENSMUSG00000027985 Transcription Factors
2740 Hoxa5 ENSMUSG00000038253 Transcription Factors
2741 Ahr ENSMUSG00000019256 Transcription Factors
2742 Gmeb1 ENSMUSG00000028901 Transcription Factors
2743 E2f5 ENSMUSG00000027552 Transcription Factors
2744 Hoxb5 ENSMUSG00000038700 Transcription Factors
2745 Nr0b1 ENSMUSG00000025056 Transcription Factors
2746 Elf2 ENSMUSG00000037174 Transcription Factors
2747 Rest ENSMUSG00000029249 Transcription Factors
2748 Zfp644 ENSMUSG00000049606 Transcription Factors
2749 Sox6 ENSMUSG00000051910 Transcription Factors
2750 Gm5294 ENSMUSG00000094504 Transcription Factors
2751 Nfix ENSMUSG00000001911 Transcription Factors
2752 Tcf7 ENSMUSG00000000782 Transcription Factors
2753 Zbtb22 ENSMUSG00000051390 Transcription Factors
2754 Hoxd8 ENSMUSG00000027102 Transcription Factors
2755 Tbx22 ENSMUSG00000031241 Transcription Factors
2756 Zfp870 ENSMUSG00000095325 Transcription Factors
2757 Zfp872 ENSMUSG00000074472 Transcription Factors
2758 Gm4981 ENSMUSG00000075045 Transcription Factors
2759 Insm2 ENSMUSG00000045440 Transcription Factors
2760 Msx3 ENSMUSG00000025469 Transcription Factors
2761 Nfe2l3 ENSMUSG00000029832 Transcription Factors
2762 Gm28168 ENSMUSG00000101415 Transcription Factors
2763 Rfx4 ENSMUSG00000020037 Transcription Factors
2764 Foxa3 ENSMUSG00000040891 Transcription Factors
2765 Zbtb25 ENSMUSG00000056459 Transcription Factors
2766 Gm28363 ENSMUSG00000100265 Transcription Factors
2767 Foxc2 ENSMUSG00000046714 Transcription Factors
2768 Gabpa ENSMUSG00000008976 Transcription Factors
2769 Gm10226 ENSMUSG00000067929 Transcription Factors
2770 Hmbox1 ENSMUSG00000021972 Transcription Factors
2771 Zfp707 ENSMUSG00000034429 Transcription Factors
2772 Ac113536.1 ENSMUSG00000116496 Transcription Factors
2773 Nanog ENSMUSG00000012396 Transcription Factors
2774 Zfp459 ENSMUSG00000055560 Transcription Factors
2775 Gm9045 ENSMUSG00000112027 Transcription Factors
2776 Zfp202 ENSMUSG00000025602 Transcription Factors
2777 Hmx3 ENSMUSG00000040148 Transcription Factors
2778 Zfp712 ENSMUSG00000090641 Transcription Factors
2779 Irf5 ENSMUSG00000029771 Transcription Factors
2780 Foxi1 ENSMUSG00000047861 Transcription Factors
2781 Zkscan7 ENSMUSG00000063488 Transcription Factors
2782 Hoxa4 ENSMUSG00000000942 Transcription Factors
2783 Sox17 ENSMUSG00000025902 Transcription Factors
2784 Rhox2h ENSMUSG00000079627 Transcription Factors
2785 Dux ENSMUSG00000106723 Transcription Factors
2786 Bhlhe41 ENSMUSG00000030256 Transcription Factors
2787 Baz2b ENSMUSG00000026987 Transcription Factors
2788 Gm2004 ENSMUSG00000095648 Transcription Factors
2789 Zkscan8 ENSMUSG00000063894 Transcription Factors
2790 Npas3 ENSMUSG00000021010 Transcription Factors
2791 Gm10139 ENSMUSG00000063905 Transcription Factors
2792 Gm9048 ENSMUSG00000112495 Transcription Factors
2793 Glmp ENSMUSG00000001418 Transcription Factors
2794 Zfp442 ENSMUSG00000068130 Transcription Factors
2795 Zfp105 ENSMUSG00000057895 Transcription Factors
2796 Spi1 ENSMUSG00000002111 Transcription Factors
2797 Esr2 ENSMUSG00000021055 Transcription Factors
2798 Zfp943 ENSMUSG00000053347 Transcription Factors
2799 Gm14443 ENSMUSG00000078902 Transcription Factors
2800 Gm11007 ENSMUSG00000094475 Transcription Factors
2801 Zfp580 ENSMUSG00000055633 Transcription Factors
2802 Ct573016.1 ENSMUSG00000114923 Transcription Factors
2803 Zfp36l2 ENSMUSG00000045817 Transcription Factors
2804 Foxa2 ENSMUSG00000037025 Transcription Factors
2805 Myf6 ENSMUSG00000035923 Transcription Factors
2806 Nr1d2 ENSMUSG00000021775 Transcription Factors
2807 Six3 ENSMUSG00000038805 Transcription Factors
2808 Zfp740 ENSMUSG00000046897 Transcription Factors
2809 Nr2e3 ENSMUSG00000032292 Transcription Factors
2810 Foxq1 ENSMUSG00000038415 Transcription Factors
2811 Rere ENSMUSG00000039852 Transcription Factors
2812 Rhox3a ENSMUSG00000071772 Transcription Factors
2813 Csrnp1 ENSMUSG00000032515 Transcription Factors
2814 Snai2 ENSMUSG00000022676 Transcription Factors
2815 Prop1 ENSMUSG00000044542 Transcription Factors
2816 Duxf3 ENSMUSG00000075046 Transcription Factors
2817 Myf5 ENSMUSG00000000435 Transcription Factors
2818 Sox9 ENSMUSG00000000567 Transcription Factors
2819 Camta2 ENSMUSG00000040712 Transcription Factors
2820 Sox4 ENSMUSG00000076431 Transcription Factors
2821 Esr1 ENSMUSG00000019768 Transcription Factors
2822 Zfp266 ENSMUSG00000060510 Transcription Factors
2823 Zfp54 ENSMUSG00000023882 Transcription Factors
2824 Hes6 ENSMUSG00000067071 Transcription Factors
2825 Nkx2-1 ENSMUSG00000001496 Transcription Factors
2826 Foxo4 ENSMUSG00000042903 Transcription Factors
2827 Aff1 ENSMUSG00000029313 Transcription Factors
2828 Tbx3 ENSMUSG00000018604 Transcription Factors
2829 Gm44973 ENSMUSG00000109129 Transcription Factors
2830 Zfp748 ENSMUSG00000095432 Transcription Factors
2831 Zfp352 ENSMUSG00000070902 Transcription Factors
2832 Ssrp1 ENSMUSG00000027067 Transcription Factors
2833 Zfp936 ENSMUSG00000064194 Transcription Factors
2834 Arid1a ENSMUSG00000007880 Transcription Factors
2835 Tcf24 ENSMUSG00000099032 Transcription Factors
2836 Sox2 ENSMUSG00000074637 Transcription Factors
2837 Sox10 ENSMUSG00000033006 Transcription Factors
2838 Thap2 ENSMUSG00000020137 Transcription Factors
2839 Zfp772 ENSMUSG00000066838 Transcription Factors
2840 Bbx ENSMUSG00000022641 Transcription Factors
2841 Gbx2 ENSMUSG00000034486 Transcription Factors
2842 Rhox3g ENSMUSG00000080933 Transcription Factors
2843 Hlx ENSMUSG00000039377 Transcription Factors
2844 Fezf1 ENSMUSG00000029697 Transcription Factors
2845 Eomes ENSMUSG00000032446 Transcription Factors
2846 Pitx1 ENSMUSG00000021506 Transcription Factors
2847 Zfp866 ENSMUSG00000043090 Transcription Factors
2848 Hoxc4 ENSMUSG00000075394 Transcription Factors
2849 Tal1 ENSMUSG00000028717 Transcription Factors
2850 Gmeb2 ENSMUSG00000038705 Transcription Factors
2851 Ybx3 ENSMUSG00000030189 Transcription Factors
2852 Zfp874a ENSMUSG00000069206 Transcription Factors
2853 Rxra ENSMUSG00000015846 Transcription Factors
2854 Atf4 ENSMUSG00000042406 Transcription Factors
2855 Esx1 ENSMUSG00000023443 Transcription Factors
2856 Ascl4 ENSMUSG00000085111 Transcription Factors
2857 Zfp663 ENSMUSG00000056824 Transcription Factors
2858 Zfp941 ENSMUSG00000060314 Transcription Factors
2859 Sox1 ENSMUSG00000096014 Transcription Factors
2860 Arid4b ENSMUSG00000039219 Transcription Factors
2861 Atf6 ENSMUSG00000026663 Transcription Factors
2862 Lhx8 ENSMUSG00000096225 Transcription Factors
2863 Tcf3 ENSMUSG00000020167 Transcription Factors
2864 Meis3 ENSMUSG00000041420 Transcription Factors
2865 Sox13 ENSMUSG00000070643 Transcription Factors
2866 Litaf ENSMUSG00000022500 Transcription Factors
2867 Peg3 ENSMUSG00000002265 Transcription Factors
2868 Lrrfip2 ENSMUSG00000032497 Transcription Factors
2869 Srf ENSMUSG00000015605 Transcription Factors
2870 Lhx5 ENSMUSG00000029595 Transcription Factors
2871 Zfp869 ENSMUSG00000054648 Transcription Factors
2872 Snai3 ENSMUSG00000006587 Transcription Factors
2873 Foxg1 ENSMUSG00000020950 Transcription Factors
2874 Insm1 ENSMUSG00000068154 Transcription Factors
2875 Zfp37 ENSMUSG00000028389 Transcription Factors
2876 Foxo1 ENSMUSG00000044167 Transcription Factors
2877 Zfp846 ENSMUSG00000058192 Transcription Factors
2878 Zfp600 ENSMUSG00000115945 Transcription Factors
2879 Zfhx2 ENSMUSG00000040721 Transcription Factors
2880 Klf7 ENSMUSG00000025959 Transcription Factors
2881 Zfp455 ENSMUSG00000051037 Transcription Factors
2882 Zfp654 ENSMUSG00000047141 Transcription Factors
2883 Id1 ENSMUSG00000042745 Transcription Factors
2884 Tgif2lx1 ENSMUSG00000100133 Transcription Factors
2885 Thap12 ENSMUSG00000030753 Transcription Factors
2886 Gm35315 ENSMUSG00000109771 Transcription Factors
2887 Dlx2 ENSMUSG00000023391 Transcription Factors
2888 Nfatc4 ENSMUSG00000023411 Transcription Factors
2889 Klf1 ENSMUSG00000054191 Transcription Factors
2890 E2f3 ENSMUSG00000016477 Transcription Factors
2891 Zfp787 ENSMUSG00000046792 Transcription Factors
2892 Zfp868 ENSMUSG00000060427 Transcription Factors
2893 Foxj2 ENSMUSG00000003154 Transcription Factors
2894 Zfp61 ENSMUSG00000050605 Transcription Factors
2895 Terf1 ENSMUSG00000025925 Transcription Factors
2896 Egr4 ENSMUSG00000071341 Transcription Factors
2897 Zfp42 ENSMUSG00000051176 Transcription Factors
2898 4930522l14rik ENSMUSG00000072762 Transcription Factors
2899 Zfp474 ENSMUSG00000046886 Transcription Factors
2900 Zfp445 ENSMUSG00000047036 Transcription Factors
2901 Gm10772 ENSMUSG00000091347 Transcription Factors
2902 Gm5141 ENSMUSG00000091183 Transcription Factors
2903 Prrxl1 ENSMUSG00000041730 Transcription Factors
2904 Stat1 ENSMUSG00000026104 Transcription Factors
2905 Aff2 ENSMUSG00000031189 Transcription Factors
2906 Glis3 ENSMUSG00000052942 Transcription Factors
2907 Foxo3 ENSMUSG00000048756 Transcription Factors
2908 Foxe1 ENSMUSG00000070990 Transcription Factors
2909 Rex2 ENSMUSG00000067919 Transcription Factors
2910 Aw146154 ENSMUSG00000074166 Transcription Factors
2911 Zfp473 ENSMUSG00000048012 Transcription Factors
2912 Mafa ENSMUSG00000047591 Transcription Factors
2913 Zfp966 ENSMUSG00000089756 Transcription Factors
2914 Zfp148 ENSMUSG00000022811 Transcription Factors
2915 Gm14308 ENSMUSG00000078880 Transcription Factors
2916 Irf2 ENSMUSG00000031627 Transcription Factors
2917 Zfp108 ENSMUSG00000030486 Transcription Factors
2918 Zbtb45 ENSMUSG00000049600 Transcription Factors
2919 Gm21836 ENSMUSG00000096734 Transcription Factors
2920 Nfatc2 ENSMUSG00000027544 Transcription Factors
2921 Ascl5 ENSMUSG00000097918 Transcription Factors
2922 Zfp790 ENSMUSG00000011427 Transcription Factors
2923 Prox2 ENSMUSG00000042320 Transcription Factors
2924 Zbtb8a ENSMUSG00000028807 Transcription Factors
2925 Nfat5 ENSMUSG00000003847 Transcription Factors
2926 2810021j22rik ENSMUSG00000020491 Transcription Factors
2927 Dlx4 ENSMUSG00000020871 Transcription Factors
2928 Zfp651 ENSMUSG00000013419 Transcription Factors
2929 Gm9040 ENSMUSG00000112814 Transcription Factors
2930 Creb3 ENSMUSG00000028466 Transcription Factors
2931 Gm9376 ENSMUSG00000092109 Transcription Factors
2932 Zfp39 ENSMUSG00000037001 Transcription Factors
2933 Cdc5l ENSMUSG00000023932 Transcription Factors
2934 Sebox ENSMUSG00000001103 Transcription Factors
2935 Tbx6 ENSMUSG00000030699 Transcription Factors
2936 Cebpd ENSMUSG00000071637 Transcription Factors
2937 Hes3 ENSMUSG00000028946 Transcription Factors
2938 Smad6 ENSMUSG00000036867 Transcription Factors
2939 Jazf1 ENSMUSG00000063568 Transcription Factors
2940 Hif3a ENSMUSG00000004328 Transcription Factors
2941 Mef2c ENSMUSG00000005583 Transcription Factors
2942 Zfp940 ENSMUSG00000050855 Transcription Factors
2943 Zfp808 ENSMUSG00000074867 Transcription Factors
2944 Ac166164 ENSMUSG00000115906 Transcription Factors
2945 Otx1 ENSMUSG00000005917 Transcription Factors
2946 Zfat ENSMUSG00000022335 Transcription Factors
2947 Zfp114 ENSMUSG00000068962 Transcription Factors
2948 Trps1 ENSMUSG00000038679 Transcription Factors
2949 Barhl1 ENSMUSG00000026805 Transcription Factors
2950 Ubtfl1 ENSMUSG00000074502 Transcription Factors
2951 Zic2 ENSMUSG00000061524 Transcription Factors
2952 Rhox2g ENSMUSG00000079629 Transcription Factors
2953 Rhox2e ENSMUSG00000096788 Transcription Factors
2954 Gcfc2 ENSMUSG00000035125 Transcription Factors
2955 Myc ENSMUSG00000022346 Transcription Factors
2956 Zfp457 ENSMUSG00000055341 Transcription Factors
2957 Pou4f3 ENSMUSG00000024497 Transcription Factors
2958 Zfp758 ENSMUSG00000044501 Transcription Factors
2959 Gm14296 ENSMUSG00000074527 Transcription Factors
2960 Pax1 ENSMUSG00000037034 Transcription Factors
2961 Nr1i3 ENSMUSG00000005677 Transcription Factors
2962 Sox5 ENSMUSG00000041540 Transcription Factors
2963 Ac168977.1 ENSMUSG00000079808 Transcription Factors
2964 Rit1 ENSMUSG00000048251 Transcription Factors
2965 5430403g16rik ENSMUSG00000072763 Transcription Factors
2966 Foxn1 ENSMUSG00000002057 Transcription Factors
2967 Zfp385a ENSMUSG00000000552 Transcription Factors
2968 Zfp623 ENSMUSG00000050846 Transcription Factors
2969 Mta2 ENSMUSG00000071646 Transcription Factors
2970 Zfp985 ENSMUSG00000065999 Transcription Factors
2971 Atoh1 ENSMUSG00000073043 Transcription Factors
2972 Hey2 ENSMUSG00000019789 Transcription Factors
2973 Hbp1 ENSMUSG00000002996 Transcription Factors
2974 Zfp536 ENSMUSG00000043456 Transcription Factors
2975 Hmgb1 ENSMUSG00000066551 Transcription Factors
2976 Hnf1a ENSMUSG00000029556 Transcription Factors
2977 Pou4f1 ENSMUSG00000048349 Transcription Factors
2978 Zfp961 ENSMUSG00000052446 Transcription Factors
2979 Thap4 ENSMUSG00000026279 Transcription Factors
2980 Srebf1 ENSMUSG00000020538 Transcription Factors
2981 Pbx3 ENSMUSG00000038718 Transcription Factors
2982 Mafg ENSMUSG00000051510 Transcription Factors
2983 Ebf3 ENSMUSG00000010476 Transcription Factors
2984 Pitx3 ENSMUSG00000025229 Transcription Factors
2985 Elk1 ENSMUSG00000009406 Transcription Factors
2986 Nr4a3 ENSMUSG00000028341 Transcription Factors
2987 Zbtb43 ENSMUSG00000026788 Transcription Factors
2988 Zscan5b ENSMUSG00000058028 Transcription Factors
2989 Gm6020 ENSMUSG00000069475 Transcription Factors
2990 Zik1 ENSMUSG00000030393 Transcription Factors
2991 Evx2 ENSMUSG00000001815 Transcription Factors
2992 Arid3b ENSMUSG00000004661 Transcription Factors
2993 Gm3854 ENSMUSG00000109398 Transcription Factors
2994 Rhox4e ENSMUSG00000071770 Transcription Factors
2995 Zkscan6 ENSMUSG00000018347 Transcription Factors
2996 Foxp1 ENSMUSG00000030067 Transcription Factors
2997 Gm17655 ENSMUSG00000090963 Transcription Factors
2998 Nfyb ENSMUSG00000020248 Transcription Factors
2999 Nr3c2 ENSMUSG00000031618 Transcription Factors
3000 Nr5a2 ENSMUSG00000026398 Transcription Factors
3001 Foxa1 ENSMUSG00000035451 Transcription Factors
3002 Ubtf ENSMUSG00000020923 Transcription Factors
3003 Zfp41 ENSMUSG00000047003 Transcription Factors
3004 L3mbtl4 ENSMUSG00000041565 Transcription Factors
3005 Zfp251 ENSMUSG00000022526 Transcription Factors
3006 Duxbl1 ENSMUSG00000048502 Transcription Factors
3007 Zfp273 ENSMUSG00000030446 Transcription Factors
3008 Tox3 ENSMUSG00000043668 Transcription Factors
3009 Hoxa1 ENSMUSG00000029844 Transcription Factors
3010 Fosb ENSMUSG00000003545 Transcription Factors
3011 Gm14418 ENSMUSG00000078867 Transcription Factors
3012 Nrf1 ENSMUSG00000058440 Transcription Factors
3013 Foxm1 ENSMUSG00000001517 Transcription Factors
3014 Obox8 ENSMUSG00000099216 Transcription Factors
3015 Hand2 ENSMUSG00000038193 Transcription Factors
3016 Zfp516 ENSMUSG00000058881 Transcription Factors
3017 Gata1 ENSMUSG00000031162 Transcription Factors
3018 Atf6b ENSMUSG00000015461 Transcription Factors
3019 Zfp408 ENSMUSG00000075040 Transcription Factors
3020 Hmg20a ENSMUSG00000032329 Transcription Factors
3021 Nfe2l2 ENSMUSG00000015839 Transcription Factors
3022 Arnt ENSMUSG00000015522 Transcription Factors
3023 Zbtb24 ENSMUSG00000019826 Transcription Factors
3024 Pou4f2 ENSMUSG00000031688 Transcription Factors
3025 Zfp64 ENSMUSG00000027551 Transcription Factors
3026 Rhox4a ENSMUSG00000079639 Transcription Factors
3027 Ikzf2 ENSMUSG00000025997 Transcription Factors
3028 Ebf2 ENSMUSG00000022053 Transcription Factors
3029 Spic ENSMUSG00000004359 Transcription Factors
3030 Vax2 ENSMUSG00000034777 Transcription Factors
3031 Zfp949 ENSMUSG00000032425 Transcription Factors
3032 Mafb ENSMUSG00000074622 Transcription Factors
3033 Zfp292 ENSMUSG00000039967 Transcription Factors
3034 Pax4 ENSMUSG00000029706 Transcription Factors
3035 Nr1i2 ENSMUSG00000022809 Transcription Factors
3036 Zfp969 ENSMUSG00000095545 Transcription Factors
3037 Prox1 ENSMUSG00000010175 Transcription Factors
3038 Zfp275 ENSMUSG00000031365 Transcription Factors
3039 Zfp980 ENSMUSG00000058186 Transcription Factors
3040 Etv2 ENSMUSG00000006311 Transcription Factors
3041 Zbtb38 ENSMUSG00000040433 Transcription Factors
3042 Mef2a ENSMUSG00000030557 Transcription Factors
3043 Zfp62 ENSMUSG00000046311 Transcription Factors
3044 Arntl ENSMUSG00000055116 Transcription Factors
3045 Lyl1 ENSMUSG00000034041 Transcription Factors
3046 Zbtb3 ENSMUSG00000071661 Transcription Factors
3047 Mbd1 ENSMUSG00000024561 Transcription Factors
3048 Rarg ENSMUSG00000001288 Transcription Factors
3049 Erf ENSMUSG00000040857 Transcription Factors
3050 Twist2 ENSMUSG00000007805 Transcription Factors
3051 Nr0b2 ENSMUSG00000037583 Transcription Factors
3052 Zfp775 ENSMUSG00000007216 Transcription Factors
3053 Ahrr ENSMUSG00000021575 Transcription Factors
3054 Msx2 ENSMUSG00000021469 Transcription Factors
3055 Klf14 ENSMUSG00000073209 Transcription Factors
3056 Elk3 ENSMUSG00000008398 Transcription Factors
3057 Elk4 ENSMUSG00000026436 Transcription Factors
3058 Tfap2d ENSMUSG00000042596 Transcription Factors
3059 Atoh7 ENSMUSG00000036816 Transcription Factors
3060 Gm9772 ENSMUSG00000040775 Transcription Factors
3061 Creb3l3 ENSMUSG00000035041 Transcription Factors
3062 Nr4a2 ENSMUSG00000026826 Transcription Factors
3063 Gsx1 ENSMUSG00000053129 Transcription Factors
3064 Nkx2-5 ENSMUSG00000015579 Transcription Factors
3065 Zfp472 ENSMUSG00000053600 Transcription Factors
3066 Rcor3 ENSMUSG00000037395 Transcription Factors
3067 Sp5 ENSMUSG00000075304 Transcription Factors
3068 Gm4881 ENSMUSG00000108367 Transcription Factors
3069 Zfp993 ENSMUSG00000063245 Transcription Factors
3070 Mitf ENSMUSG00000035158 Transcription Factors
3071 Mycn ENSMUSG00000037169 Transcription Factors
3072 Tcf21 ENSMUSG00000045680 Transcription Factors
3073 Zfp287 ENSMUSG00000005267 Transcription Factors
3074 Zfp7 ENSMUSG00000033669 Transcription Factors
3075 Hmga1 ENSMUSG00000046711 Transcription Factors
3076 Rhox3e ENSMUSG00000059626 Transcription Factors
3077 Rhox4a2 ENSMUSG00000094945 Transcription Factors
3078 Prrx2 ENSMUSG00000039476 Transcription Factors
3079 Crx ENSMUSG00000041578 Transcription Factors
3080 Foxk1 ENSMUSG00000056493 Transcription Factors
3081 Thap1 ENSMUSG00000037214 Transcription Factors
3082 Zfp433 ENSMUSG00000096795 Transcription Factors
3083 Klf5 ENSMUSG00000005148 Transcription Factors
3084 Hhex ENSMUSG00000111314 Transcription Factors
3085 Zfp618 ENSMUSG00000028358 Transcription Factors
3086 Nfya ENSMUSG00000023994 Transcription Factors
3087 Plagl2 ENSMUSG00000051413 Transcription Factors
3088 Prdm14 ENSMUSG00000042414 Transcription Factors
3089 Mbd2 ENSMUSG00000024513 Transcription Factors
3090 Setdb2 ENSMUSG00000071350 Transcription Factors
3091 Phox2b ENSMUSG00000012520 Transcription Factors
3093 Zfp507 ENSMUSG00000044452 Transcription Factors
3094 Zfp871 ENSMUSG00000024298 Transcription Factors
3095 Smad1 ENSMUSG00000031681 Transcription Factors
3096 Zfp970 ENSMUSG00000078866 Transcription Factors
3097 Hoxb1 ENSMUSG00000018973 Transcription Factors
3098 Six5 ENSMUSG00000040841 Transcription Factors
3099 Zfp988 ENSMUSG00000078498 Transcription Factors
3100 Mixl1 ENSMUSG00000026497 Transcription Factors
3101 Zfp59 ENSMUSG00000078779 Transcription Factors
3102 Usf1 ENSMUSG00000026641 Transcription Factors
3103 Pms1 ENSMUSG00000026098 Transcription Factors
3104 Ferd3l ENSMUSG00000046518 Transcription Factors
3105 Hic1 ENSMUSG00000043099 Transcription Factors
3106 Gm3055 ENSMUSG00000094622 Transcription Factors
3107 Ascl3 ENSMUSG00000035951 Transcription Factors
3108 Sohlh2 ENSMUSG00000027794 Transcription Factors
3109 Elf3 ENSMUSG00000003051 Transcription Factors
3110 Zfp850 ENSMUSG00000096916 Transcription Factors
3111 Hoxb2 ENSMUSG00000075588 Transcription Factors
3112 Zkscan2 ENSMUSG00000030757 Transcription Factors
3113 Ai854703 ENSMUSG00000053297 Transcription Factors
3114 Zfp142 ENSMUSG00000026135 Transcription Factors
3115 Mtf1 ENSMUSG00000028890 Transcription Factors
3116 Zfp1 ENSMUSG00000055835 Transcription Factors
3117 Sp110 ENSMUSG00000070034 Transcription Factors
3118 Rara ENSMUSG00000037992 Transcription Factors
3119 Foxd2 ENSMUSG00000055210 Transcription Factors
3120 Baz2a ENSMUSG00000040054 Transcription Factors
3121 Zfp995 ENSMUSG00000078546 Transcription Factors
3122 Gsx2 ENSMUSG00000035946 Transcription Factors
3123 Rreb1 ENSMUSG00000039087 Transcription Factors
3124 Aw822073 ENSMUSG00000058537 Transcription Factors
3125 Sox18 ENSMUSG00000046470 Transcription Factors
3126 Prdm2 ENSMUSG00000057637 Transcription Factors
3127 Ddit3 ENSMUSG00000025408 Transcription Factors
3128 Gm38394 ENSMUSG00000094410 Transcription Factors
3129 Cebpe ENSMUSG00000052435 Transcription Factors
3130 Zfp30 ENSMUSG00000047473 Transcription Factors
3131 Zscan4d ENSMUSG00000090714 Transcription Factors
3132 Hoxa10 ENSMUSG00000000938 Transcription Factors
3133 Zfp128 ENSMUSG00000060397 Transcription Factors
3134 Zfp26 ENSMUSG00000063108 Transcription Factors
3135 Zfp296 ENSMUSG00000011267 Transcription Factors
3136 Alx3 ENSMUSG00000014603 Transcription Factors
3137 Trp53 ENSMUSG00000059552 Transcription Factors
3138 Ncor2 ENSMUSG00000029478 Transcription Factors
3139 Zfp960 ENSMUSG00000096696 Transcription Factors
3140 Gm21060 ENSMUSG00000095993 Transcription Factors
3141 Ppara ENSMUSG00000022383 Transcription Factors
3142 Zfp444 ENSMUSG00000044876 Transcription Factors
3143 Zfp51 ENSMUSG00000023892 Transcription Factors
3144 Gm14393 ENSMUSG00000078905 Transcription Factors
3145 Zfp992 ENSMUSG00000115857 Transcription Factors
3146 Klf3 ENSMUSG00000029178 Transcription Factors
3147 Foxp2 ENSMUSG00000029563 Transcription Factors
3148 Maff ENSMUSG00000042622 Transcription Factors
3149 Cux2 ENSMUSG00000042589 Transcription Factors
3150 Zfp747 ENSMUSG00000054381 Transcription Factors
3151 Zhx2 ENSMUSG00000071757 Transcription Factors
3152 Gm3604 ENSMUSG00000094942 Transcription Factors
3153 Zscan26 ENSMUSG00000022228 Transcription Factors
3154 Pax7 ENSMUSG00000028736 Transcription Factors
3155 Dach2 ENSMUSG00000025592 Transcription Factors
3156 Foxj1 ENSMUSG00000034227 Transcription Factors
3157 Tal2 ENSMUSG00000028417 Transcription Factors
3158 Smad5 ENSMUSG00000021540 Transcription Factors
3159 Hinfp ENSMUSG00000032119 Transcription Factors
3160 Zbtb48 ENSMUSG00000028952 Transcription Factors
3161 Dlx6 ENSMUSG00000029754 Transcription Factors
3162 Nkx6-3 ENSMUSG00000063672 Transcription Factors
3163 Zfp612 ENSMUSG00000044676 Transcription Factors
3164 Au041133 ENSMUSG00000078435 Transcription Factors
3165 Zbtb7c ENSMUSG00000044646 Transcription Factors
3166 Zfp831 ENSMUSG00000050600 Transcription Factors
3167 Zfp944 ENSMUSG00000033972 Transcription Factors
3168 Gm14401 ENSMUSG00000078872 Transcription Factors
3169 Fev ENSMUSG00000055197 Transcription Factors
3170 Zfp72 ENSMUSG00000069184 Transcription Factors
3171 Ikzf4 ENSMUSG00000002578 Transcription Factors
3172 Zfp91 ENSMUSG00000024695 Transcription Factors
3173 Pax6 ENSMUSG00000027168 Transcription Factors
3174 Zfp407 ENSMUSG00000048410 Transcription Factors
3175 Cphx1 ENSMUSG00000095975 Transcription Factors
3176 Zfp809 ENSMUSG00000057982 Transcription Factors
3177 Crem ENSMUSG00000063889 Transcription Factors
3178 Rarb ENSMUSG00000017491 Transcription Factors
3179 Erg ENSMUSG00000040732 Transcription Factors
3180 Sox15 ENSMUSG00000041287 Transcription Factors
3181 Deaf1 ENSMUSG00000058886 Transcription Factors
3182 Zfp2 ENSMUSG00000049321 Transcription Factors
3183 Hsf2 ENSMUSG00000019878 Transcription Factors
3184 Nr2f2 ENSMUSG00000030551 Transcription Factors
3185 E2f1 ENSMUSG00000027490 Transcription Factors
3186 Tcf23 ENSMUSG00000006642 Transcription Factors
3187 Nfib ENSMUSG00000008575 Transcription Factors
3188 Hoxb4 ENSMUSG00000038692 Transcription Factors
3189 Hmx2 ENSMUSG00000050100 Transcription Factors
3190 Zfp647 ENSMUSG00000054967 Transcription Factors
3191 Nfkb1 ENSMUSG00000028163 Transcription Factors
3192 Prdm1 ENSMUSG00000038151 Transcription Factors
3193 Zfp964 ENSMUSG00000091764 Transcription Factors
3194 Zfp78 ENSMUSG00000055150 Transcription Factors
3195 Zbtb20 ENSMUSG00000022708 Transcription Factors
3196 Nfil3 ENSMUSG00000056749 Transcription Factors
3197 Zscan4b ENSMUSG00000095339 Transcription Factors
3198 Sub1 ENSMUSG00000022205 Transcription Factors
3199 Zfp990 ENSMUSG00000078503 Transcription Factors
3200 Ctcf ENSMUSG00000005698 Transcription Factors
3201 Ovol1 ENSMUSG00000024922 Transcription Factors
3202 Obox3 ENSMUSG00000066772 Transcription Factors
3203 Foxr2 ENSMUSG00000071665 Transcription Factors
3204 Sox30 ENSMUSG00000040489 Transcription Factors
3205 Mkrn2 ENSMUSG00000000439 Transcription Factors
3206 Zfp697 ENSMUSG00000050064 Transcription Factors
3207 Zfp746 ENSMUSG00000057691 Transcription Factors
3208 Zfp235 ENSMUSG00000047603 Transcription Factors
3210 Mecp2 ENSMUSG00000031393 Transcription Factors
3211 Nr2c1 ENSMUSG00000005897 Transcription Factors
3212 Lo018689.4 ENSMUSG00000116005 Transcription Factors
3213 Evx1 ENSMUSG00000005503 Transcription Factors
3214 Spib ENSMUSG00000008193 Transcription Factors
3215 Gm14403 ENSMUSG00000094786 Transcription Factors
3216 Hoxa13 ENSMUSG00000038203 Transcription Factors
3217 Spdef ENSMUSG00000024215 Transcription Factors
3218 Gm32717 ENSMUSG00000112216 Transcription Factors
3219 Gcm2 ENSMUSG00000021362 Transcription Factors
3220 Zfp605 ENSMUSG00000023284 Transcription Factors
3221 Pgr ENSMUSG00000031870 Transcription Factors
3222 Dlx3 ENSMUSG00000001510 Transcription Factors
3223 Hoxb9 ENSMUSG00000020875 Transcription Factors
3224 Shox2 ENSMUSG00000027833 Transcription Factors
3225 Zfp236 ENSMUSG00000041258 Transcription Factors
3226 Mafk ENSMUSG00000018143 Transcription Factors
3227 Zfp157 ENSMUSG00000036898 Transcription Factors
3228 Fli1 ENSMUSG00000016087 Transcription Factors
3229 Dmrt1 ENSMUSG00000024837 Transcription Factors
3230 Max ENSMUSG00000059436 Transcription Factors
3231 Mxd1 ENSMUSG00000001156 Transcription Factors
3232 Hoxc9 ENSMUSG00000036139 Transcription Factors
3233 2610044o15rik8 ENSMUSG00000071302 Transcription Factors
3234 Rhox2d ENSMUSG00000095698 Transcription Factors
3235 Prdm12 ENSMUSG00000079466 Transcription Factors
3236 Zfp938 ENSMUSG00000062931 Transcription Factors
3237 Zfp112 ENSMUSG00000052675 Transcription Factors
3238 Tada2b ENSMUSG00000029196 Transcription Factors
3239 Klf9 ENSMUSG00000033863 Transcription Factors
3240 Zfp169 ENSMUSG00000050954 Transcription Factors
3241 2410141k09rik ENSMUSG00000074832 Transcription Factors
3242 Trp63 ENSMUSG00000022510 Transcription Factors
3243 Zfp60 ENSMUSG00000037640 Transcription Factors
3244 Nr3c1 ENSMUSG00000024431 Transcription Factors
3245 Zfp182 ENSMUSG00000054737 Transcription Factors
3246 Zfp646 ENSMUSG00000049739 Transcription Factors
3247 Zkscan5 ENSMUSG00000055991 Transcription Factors
3248 Tead1 ENSMUSG00000055320 Transcription Factors
3249 Hoxa6 ENSMUSG00000043219 Transcription Factors
3250 Nfe2l1 ENSMUSG00000038615 Transcription Factors
3251 Prdm8 ENSMUSG00000035456 Transcription Factors
3252 Zmiz2 ENSMUSG00000041164 Transcription Factors
3253 Ovol2 ENSMUSG00000037279 Transcription Factors
3254 Zfp523 ENSMUSG00000024220 Transcription Factors
3255 Zfp94 ENSMUSG00000074282 Transcription Factors
3256 Mesp2 ENSMUSG00000030543 Transcription Factors
3257 Zfp658 ENSMUSG00000056592 Transcription Factors
3258 Tcf7l1 ENSMUSG00000055799 Transcription Factors
3259 Hdx ENSMUSG00000034551 Transcription Factors
3260 Barx1 ENSMUSG00000021381 Transcription Factors
3261 Zfp46 ENSMUSG00000051351 Transcription Factors
3262 Bhlhe23 ENSMUSG00000045493 Transcription Factors
3263 Tfam ENSMUSG00000003923 Transcription Factors
3264 Bach2 ENSMUSG00000040270 Transcription Factors
3265 Zfp109 ENSMUSG00000074283 Transcription Factors
3266 Tox ENSMUSG00000041272 Transcription Factors
3267 Gm14419 ENSMUSG00000078875 Transcription Factors
3268 Stat6 ENSMUSG00000002147 Transcription Factors
3269 Gfi1b ENSMUSG00000026815 Transcription Factors
3270 Sox12 ENSMUSG00000051817 Transcription Factors
3271 Gtf3a ENSMUSG00000016503 Transcription Factors
3272 Lhx6 ENSMUSG00000026890 Transcription Factors
3273 Pou3f3 ENSMUSG00000045515 Transcription Factors
3274 Gm12258 ENSMUSG00000072915 Transcription Factors
3275 Stat3 ENSMUSG00000004040 Transcription Factors
3276 Gm5767 ENSMUSG00000107252 Transcription Factors
3277 Zfp28 ENSMUSG00000062861 Transcription Factors
3278 Pou2f3 ENSMUSG00000032015 Transcription Factors
3279 Zfx ENSMUSG00000079509 Transcription Factors
3280 Rfx3 ENSMUSG00000040929 Transcription Factors
3281 Dach1 ENSMUSG00000055639 Transcription Factors
3282 Arid5a ENSMUSG00000037447 Transcription Factors
3283 Satb1 ENSMUSG00000023927 Transcription Factors
3284 Tfap2c ENSMUSG00000028640 Transcription Factors
3285 Cux1 ENSMUSG00000029705 Transcription Factors
3286 Zfp429 ENSMUSG00000078994 Transcription Factors
3287 Zfp541 ENSMUSG00000078796 Transcription Factors
3288 Smad3 ENSMUSG00000032402 Transcription Factors
3289 Yy2 ENSMUSG00000091736 Transcription Factors
3290 Zfp81 ENSMUSG00000003929 Transcription Factors
3291 Olig1 ENSMUSG00000046160 Transcription Factors
3292 Sox14 ENSMUSG00000053747 Transcription Factors
3293 Pknox2 ENSMUSG00000035934 Transcription Factors
3294 Ctcfl ENSMUSG00000070495 Transcription Factors
3295 Nobox ENSMUSG00000029736 Transcription Factors
3296 Tada2a ENSMUSG00000018651 Transcription Factors
3297 Bcl6 ENSMUSG00000022508 Transcription Factors
3298 Jun ENSMUSG00000052684 Transcription Factors
3299 Tbx15 ENSMUSG00000027868 Transcription Factors
3300 Tlx2 ENSMUSG00000068327 Transcription Factors
3301 Mzf1 ENSMUSG00000030380 Transcription Factors
3302 Clock ENSMUSG00000029238 Transcription Factors
3303 Zfp974 ENSMUSG00000070709 Transcription Factors
3304 Ikzf5 ENSMUSG00000040167 Transcription Factors
3305 Zfp90 ENSMUSG00000031907 Transcription Factors
3306 Zfp683 ENSMUSG00000049410 Transcription Factors
3307 Zfp989 ENSMUSG00000086147 Transcription Factors
3308 Foxi2 ENSMUSG00000048377 Transcription Factors
3309 Prdm10 ENSMUSG00000042496 Transcription Factors
3310 Jarid2 ENSMUSG00000038518 Transcription Factors
3311 Nrl ENSMUSG00000040632 Transcription Factors
3312 Foxe3 ENSMUSG00000044518 Transcription Factors
3313 Csrnp2 ENSMUSG00000044636 Transcription Factors
3314 Tlx1 ENSMUSG00000025215 Transcription Factors
3315 Rcor1 ENSMUSG00000037896 Transcription Factors
3316 Pou3f1 ENSMUSG00000090125 Transcription Factors
3317 Arid3a ENSMUSG00000019564 Transcription Factors
3318 Lmx1a ENSMUSG00000026686 Transcription Factors
3319 Tcf4 ENSMUSG00000053477 Transcription Factors
3320 Gm15446 ENSMUSG00000090015 Transcription Factors
3321 Zfp759 ENSMUSG00000057396 Transcription Factors
3322 Zfp947 ENSMUSG00000063383 Transcription Factors
3323 Zfp607b ENSMUSG00000057093 Transcription Factors
3324 Tbx20 ENSMUSG00000031965 Transcription Factors
3325 Zfp945 ENSMUSG00000059142 Transcription Factors
3326 Zfp84 ENSMUSG00000046185 Transcription Factors
3327 Mef2b ENSMUSG00000079033 Transcription Factors
3328 Six6 ENSMUSG00000021099 Transcription Factors
3329 Zic5 ENSMUSG00000041703 Transcription Factors
3330 Rorb ENSMUSG00000036192 Transcription Factors
3331 Nr1h3 ENSMUSG00000002108 Transcription Factors
3332 Mbd4 ENSMUSG00000030322 Transcription Factors
3333 Ac153379 ENSMUSG00000116458 Transcription Factors
3334 Arid5b ENSMUSG00000019947 Transcription Factors
3335 Rxrb ENSMUSG00000039656 Transcription Factors
3336 Vsx1 ENSMUSG00000033080 Transcription Factors
3337 Zfp953 ENSMUSG00000098905 Transcription Factors
3338 Dbx1 ENSMUSG00000030507 Transcription Factors
3339 Gm28557 ENSMUSG00000100235 Transcription Factors
3340 Foxb1 ENSMUSG00000059246 Transcription Factors
3341 Tsc22d2 ENSMUSG00000027806 Transcription Factors
3342 Sim1 ENSMUSG00000019913 Transcription Factors
3343 Klf10 ENSMUSG00000037465 Transcription Factors
3344 Tsc22d4 ENSMUSG00000029723 Transcription Factors
3345 Mbd3 ENSMUSG00000035478 Transcription Factors
3346 E2f8 ENSMUSG00000046179 Transcription Factors
3347 Rhox2c ENSMUSG00000079637 Transcription Factors
3348 Zfp141 ENSMUSG00000092416 Transcription Factors
3349 Gm14406 ENSMUSG00000078865 Transcription Factors
3350 Klf2 ENSMUSG00000055148 Transcription Factors
3351 Gm14434 ENSMUSG00000078881 Transcription Factors
3352 Onecut3 ENSMUSG00000045518 Transcription Factors
3353 Zfp689 ENSMUSG00000048921 Transcription Factors
3354 Klf12 ENSMUSG00000072294 Transcription Factors
3355 Zbed4 ENSMUSG00000034333 Transcription Factors
3356 Satb2 ENSMUSG00000038331 Transcription Factors
3357 Mybl1 ENSMUSG00000025912 Transcription Factors
3358 Hnf1b ENSMUSG00000020679 Transcription Factors
3359 Zfp950 ENSMUSG00000074733 Transcription Factors
3360 Rhox7a ENSMUSG00000071767 Transcription Factors
3361 Maf ENSMUSG00000055435 Transcription Factors
3362 Cphx2 ENSMUSG00000098463 Transcription Factors
3363 Zfp286 ENSMUSG00000047342 Transcription Factors
3364 Zfp709 ENSMUSG00000056019 Transcription Factors
3365 Gm4767 ENSMUSG00000094076 Transcription Factors
3366 Hoxc8 ENSMUSG00000001657 Transcription Factors
3367 Klf11 ENSMUSG00000020653 Transcription Factors
3368 Prdm9 ENSMUSG00000051977 Transcription Factors
3369 Usf2 ENSMUSG00000058239 Transcription Factors
3370 Etv3 ENSMUSG00000003382 Transcription Factors
3371 Ybx1 ENSMUSG00000028639 Transcription Factors
3372 Pknox1 ENSMUSG00000006705 Transcription Factors
3373 Gm13212 ENSMUSG00000078502 Transcription Factors
3374 2210418o10rik ENSMUSG00000078894 Transcription Factors
3375 Zfp976 ENSMUSG00000074158 Transcription Factors
3376 Duxbl2 ENSMUSG00000072675 Transcription Factors
3377 Foxl2 ENSMUSG00000050397 Transcription Factors
3378 Creb3l4 ENSMUSG00000027938 Transcription Factors
3379 Zbtb14 ENSMUSG00000049672 Transcription Factors
3380 Mlxip ENSMUSG00000038342 Transcription Factors
3381 Nfxl1 ENSMUSG00000072889 Transcription Factors
3382 Zfp652 ENSMUSG00000075595 Transcription Factors
3383 Zscan4e ENSMUSG00000095936 Transcription Factors
3384 Sp7 ENSMUSG00000060284 Transcription Factors
3385 Dmrtc2 ENSMUSG00000011349 Transcription Factors
3386 Lo018689.1 ENSMUSG00000115853 Transcription Factors
3387 Ebf1 ENSMUSG00000057098 Transcription Factors
3388 Osr2 ENSMUSG00000022330 Transcription Factors
3389 Zfp418 ENSMUSG00000034538 Transcription Factors
3390 Mnt ENSMUSG00000000282 Transcription Factors
3391 Creb3l1 ENSMUSG00000027230 Transcription Factors
3392 Hoxc12 ENSMUSG00000050328 Transcription Factors
3393 Atf5 ENSMUSG00000038539 Transcription Factors
3394 Prdm16 ENSMUSG00000039410 Transcription Factors
3395 Tfdp2 ENSMUSG00000032411 Transcription Factors
3396 Zhx1 ENSMUSG00000116334 Transcription Factors
3397 Hoxd1 ENSMUSG00000042448 Transcription Factors
3398 Repin1 ENSMUSG00000052751 Transcription Factors
3399 Zbtb46 ENSMUSG00000027583 Transcription Factors
3400 Zfp113 ENSMUSG00000037007 Transcription Factors
3401 Setdb1 ENSMUSG00000015697 Transcription Factors
3402 Gm10509 ENSMUSG00000073448 Transcription Factors
3403 Zfp987 ENSMUSG00000116232 Transcription Factors
3404 Lbx1 ENSMUSG00000025216 Transcription Factors
3405 Zfpm1 ENSMUSG00000049577 Transcription Factors
3406 Gm10770 ENSMUSG00000074837 Transcription Factors
3407 Thap7 ENSMUSG00000022760 Transcription Factors
3408 Mier3 ENSMUSG00000032727 Transcription Factors
3409 Irf9 ENSMUSG00000002325 Transcription Factors
3410 Grhl2 ENSMUSG00000022286 Transcription Factors
3411 Hoxb6 ENSMUSG00000000690 Transcription Factors
3412 Zfp551 ENSMUSG00000034071 Transcription Factors
3413 Olig2 ENSMUSG00000039830 Transcription Factors
3414 E2f2 ENSMUSG00000018983 Transcription Factors
3415 Zfp692 ENSMUSG00000037243 Transcription Factors
3416 Esrra ENSMUSG00000024955 Transcription Factors
3417 Tfe3 ENSMUSG00000000134 Transcription Factors
3418 Zfp667 ENSMUSG00000054893 Transcription Factors
3419 Pias4 ENSMUSG00000004934 Transcription Factors
3420 En2 ENSMUSG00000039095 Transcription Factors
3421 Zfp120 ENSMUSG00000068134 Transcription Factors
3422 Jund ENSMUSG00000071076 Transcription Factors
3423 Prdm15 ENSMUSG00000014039 Transcription Factors
3424 Klf15 ENSMUSG00000030087 Transcription Factors
3426 Mycl ENSMUSG00000028654 Transcription Factors
3427 Zfp800 ENSMUSG00000039841 Transcription Factors
3428 Zfp58 ENSMUSG00000071291 Transcription Factors
3429 Tfap2b ENSMUSG00000025927 Transcription Factors
3430 Dmrta1 ENSMUSG00000043753 Transcription Factors
3431 Nr1h2 ENSMUSG00000060601 Transcription Factors
3432 Fos ENSMUSG00000021250 Transcription Factors
3433 Zfp24 ENSMUSG00000051469 Transcription Factors
3434 Nr2c2 ENSMUSG00000005893 Transcription Factors
3435 Ebf4 ENSMUSG00000053552 Transcription Factors
3436 Zbtb18 ENSMUSG00000063659 Transcription Factors
3437 Foxp3 ENSMUSG00000039521 Transcription Factors
3438 Runx3 ENSMUSG00000070691 Transcription Factors
3439 Tfec ENSMUSG00000029553 Transcription Factors
3440 Gsc2 ENSMUSG00000022738 Transcription Factors
3441 Nfatc1 ENSMUSG00000033016 Transcription Factors
3442 Gm28360 ENSMUSG00000100305 Transcription Factors
3443 Tcfl5 ENSMUSG00000038932 Transcription Factors
3444 Zfp575 ENSMUSG00000066721 Transcription Factors
3445 Zfp956 ENSMUSG00000045466 Transcription Factors
3446 Gm14412 ENSMUSG00000078868 Transcription Factors
3447 Wiz ENSMUSG00000024050 Transcription Factors
3448 Gm21994 ENSMUSG00000074735 Transcription Factors
3449 T ENSMUSG00000062327 Transcription Factors
3450 Zfp397 ENSMUSG00000024276 Transcription Factors
3451 Sim2 ENSMUSG00000062713 Transcription Factors
3452 Zfp426 ENSMUSG00000059475 Transcription Factors
3453 Zfp771 ENSMUSG00000054716 Transcription Factors
3454 Gm9049 ENSMUSG00000112919 Transcription Factors
3455 Zfp984 ENSMUSG00000078495 Transcription Factors
3456 Tcf15 ENSMUSG00000068079 Transcription Factors
3457 Arx ENSMUSG00000035277 Transcription Factors
3458 Zfp882 ENSMUSG00000089857 Transcription Factors
3459 Neurod2 ENSMUSG00000038255 Transcription Factors
3460 Zfp946 ENSMUSG00000071266 Transcription Factors
3461 Gm14139 ENSMUSG00000079009 Transcription Factors
3462 Smarce1 ENSMUSG00000037935 Transcription Factors
3463 Ncor1 ENSMUSG00000018501 Transcription Factors
3464 Zfp189 ENSMUSG00000039634 Transcription Factors
3465 Sp1 ENSMUSG00000001280 Transcription Factors
3466 Nkx2-3 ENSMUSG00000044220 Transcription Factors
3467 Zfp260 ENSMUSG00000049421 Transcription Factors
3468 Rhox4g ENSMUSG00000079628 Transcription Factors
3469 Aff3 ENSMUSG00000037138 Transcription Factors
3470 Sall2 ENSMUSG00000049532 Transcription Factors
3471 Zfp579 ENSMUSG00000051550 Transcription Factors
3472 Hey1 ENSMUSG00000040289 Transcription Factors
3473 Prdm4 ENSMUSG00000035529 Transcription Factors
3474 Tshz1 ENSMUSG00000046982 Transcription Factors
3475 Zfp768 ENSMUSG00000047371 Transcription Factors
3476 Zfp958 ENSMUSG00000058748 Transcription Factors
3477 Maz ENSMUSG00000030678 Transcription Factors
3478 Zkscan16 ENSMUSG00000038630 Transcription Factors
3479 Zfp160 ENSMUSG00000067942 Transcription Factors
3480 Zfp963 ENSMUSG00000092260 Transcription Factors
3481 Zfp672 ENSMUSG00000049755 Transcription Factors
3482 Zbtb37 ENSMUSG00000043467 Transcription Factors
3483 D130040h23rik ENSMUSG00000079038 Transcription Factors
3484 Zfp13 ENSMUSG00000062012 Transcription Factors
3485 Zfp616 ENSMUSG00000069476 Transcription Factors
3486 Zbtb2 ENSMUSG00000075327 Transcription Factors
3487 Irf1 ENSMUSG00000018899 Transcription Factors
3488 Zbtb26 ENSMUSG00000050714 Transcription Factors
3489 Mlx ENSMUSG00000017801 Transcription Factors
3490 Sp100 ENSMUSG00000026222 Transcription Factors
3491 Crebzf ENSMUSG00000051451 Transcription Factors
3492 Zfhx4 ENSMUSG00000025255 Transcription Factors
3493 Ikzf1 ENSMUSG00000018654 Transcription Factors
3494 En1 ENSMUSG00000058665 Transcription Factors
3495 Atf7 ENSMUSG00000099083 Transcription Factors
3496 Pou2f1 ENSMUSG00000026565 Transcription Factors
3497 Grhl1 ENSMUSG00000020656 Transcription Factors
3498 Zscan4-ps1 ENSMUSG00000110103 Transcription Factors
3499 Gm14322 ENSMUSG00000078864 Transcription Factors
3500 Zfp968 ENSMUSG00000078898 Transcription Factors
3501 Zfp383 ENSMUSG00000099689 Transcription Factors
3502 Zfp454 ENSMUSG00000048728 Transcription Factors
3503 Foxi3 ENSMUSG00000055874 Transcription Factors
3504 Smad4 ENSMUSG00000024515 Transcription Factors
3505 Zfp977 ENSMUSG00000092335 Transcription Factors
3506 Irx1 ENSMUSG00000060969 Transcription Factors
3507 Zfp967 ENSMUSG00000095199 Transcription Factors
3508 Sp3 ENSMUSG00000027109 Transcription Factors
3509 Zfp362 ENSMUSG00000028799 Transcription Factors
3510 Zbtb5 ENSMUSG00000049657 Transcription Factors
3511 Zbtb39 ENSMUSG00000044617 Transcription Factors
3512 Zkscan1 ENSMUSG00000029729 Transcription Factors
3513 Etv1 ENSMUSG00000004151 Transcription Factors
3514 Glis2 ENSMUSG00000014303 Transcription Factors
3515 Gm2026 ENSMUSG00000078886 Transcription Factors
3516 Mxi1 ENSMUSG00000025025 Transcription Factors
3517 Ets2 ENSMUSG00000022895 Transcription Factors
3518 Creb1 ENSMUSG00000025958 Transcription Factors
3519 Gm45871 ENSMUSG00000110277 Transcription Factors
3520 Rfx6 ENSMUSG00000019900 Transcription Factors
3521 Smad7 ENSMUSG00000025880 Transcription Factors
3522 Zbtb44 ENSMUSG00000047412 Transcription Factors
3523 Foxd4 ENSMUSG00000051490 Transcription Factors
3524 Zkscan14 ENSMUSG00000029627 Transcription Factors
3525 Rhox9 ENSMUSG00000097436 Transcription Factors
3526 Nkx1-2 ENSMUSG00000048528 Transcription Factors
3527 Zfp973 ENSMUSG00000078879 Transcription Factors
3528 Hmgb3 ENSMUSG00000015217 Transcription Factors
3529 Isx ENSMUSG00000031621 Transcription Factors
3530 Zfp592 ENSMUSG00000005621 Transcription Factors
3531 Rhox4b ENSMUSG00000071771 Transcription Factors
3532 Rsl1 ENSMUSG00000058900 Transcription Factors
3533 Zfp382 ENSMUSG00000074220 Transcription Factors
3534 Zfp354b ENSMUSG00000020335 Transcription Factors
3535 Zfp281 ENSMUSG00000041483 Transcription Factors
3536 Sp6 ENSMUSG00000038560 Transcription Factors
3537 Camta1 ENSMUSG00000014592 Transcription Factors
3538 Meox1 ENSMUSG00000001493 Transcription Factors
3539 Cdx4 ENSMUSG00000031326 Transcription Factors
3540 Foxc1 ENSMUSG00000050295 Transcription Factors
3541 Emx2 ENSMUSG00000043969 Transcription Factors
3542 Zfp101 ENSMUSG00000055240 Transcription Factors
3543 Hoxb7 ENSMUSG00000038721 Transcription Factors
3544 Zfp687 ENSMUSG00000019338 Transcription Factors
3545 Usf3 ENSMUSG00000068284 Transcription Factors
3546 Pou5f2 ENSMUSG00000093668 Transcription Factors
3547 Zfp983 ENSMUSG00000035868 Transcription Factors
3548 Nfx1 ENSMUSG00000028423 Transcription Factors
3549 Mbtps2 ENSMUSG00000046873 Transcription Factors
3550 Zfp68 ENSMUSG00000058291 Transcription Factors
3551 Thrb ENSMUSG00000021779 Transcription Factors
3552 Ptf1a ENSMUSG00000026735 Transcription Factors
3553 Cphx3 ENSMUSG00000094817 Transcription Factors
3554 Esrrg ENSMUSG00000026610 Transcription Factors
3555 Lbx2 ENSMUSG00000034968 Transcription Factors
3556 Ubp1 ENSMUSG00000009741 Transcription Factors
3557 Myt1 ENSMUSG00000010505 Transcription Factors
3558 Zscan22 ENSMUSG00000054715 Transcription Factors
3559 Zfp931 ENSMUSG00000078861 Transcription Factors
3560 Egr3 ENSMUSG00000033730 Transcription Factors
3561 Zbtb16 ENSMUSG00000066687 Transcription Factors
3562 Rhox4c ENSMUSG00000079635 Transcription Factors
3563 Zfp688 ENSMUSG00000045251 Transcription Factors
3564 Neurod6 ENSMUSG00000037984 Transcription Factors
3565 Stat5a ENSMUSG00000004043 Transcription Factors
3566 Sox7 ENSMUSG00000063060 Transcription Factors
3567 Gm32802 ENSMUSG00000112252 Transcription Factors
3568 Tbx2 ENSMUSG00000000093 Transcription Factors
3569 Tgif1 ENSMUSG00000047407 Transcription Factors
3570 Nr5a1 ENSMUSG00000026751 Transcription Factors
3571 Irx5 ENSMUSG00000031737 Transcription Factors
3572 Zfp219 ENSMUSG00000049295 Transcription Factors
3573 Vezf1 ENSMUSG00000018377 Transcription Factors
3574 Otp ENSMUSG00000021685 Transcription Factors
3575 Zfp513 ENSMUSG00000043059 Transcription Factors
3576 Bhlhe22 ENSMUSG00000025128 Transcription Factors
3577 Mlxipl ENSMUSG00000005373 Transcription Factors
3578 Klf6 ENSMUSG00000000078 Transcription Factors
3579 Zfp729b ENSMUSG00000058093 Transcription Factors
3580 Myt1l ENSMUSG00000061911 Transcription Factors
3581 Zfp534 ENSMUSG00000062518 Transcription Factors
3582 Adnp ENSMUSG00000051149 Transcription Factors
3583 Zscan12 ENSMUSG00000036721 Transcription Factors
3585 Myod1 ENSMUSG00000009471 Transcription Factors
3586 Zfp456 ENSMUSG00000078995 Transcription Factors
3587 Batf ENSMUSG00000034266 Transcription Factors
3588 Zfp991 ENSMUSG00000067916 Transcription Factors
3589 Zfp410 ENSMUSG00000042472 Transcription Factors
3590 Tbx19 ENSMUSG00000026572 Transcription Factors
3591 Foxn3 ENSMUSG00000033713 Transcription Factors
3592 Neurog1 ENSMUSG00000048904 Transcription Factors
3593 Zfp819 ENSMUSG00000055102 Transcription Factors
3594 Hes2 ENSMUSG00000028940 Transcription Factors
3595 Zfp867 ENSMUSG00000054519 Transcription Factors
3596 Zfp655 ENSMUSG00000007812 Transcription Factors
3597 Gm28047 ENSMUSG00000052414 Transcription Factors
3598 Cdip1 ENSMUSG00000004071 Transcription Factors
3599 Zfp467 ENSMUSG00000068551 Transcription Factors
3600 Zfp512b ENSMUSG00000000823 Transcription Factors
3601 Hnf4g ENSMUSG00000017688 Transcription Factors
3602 E2f6 ENSMUSG00000057469 Transcription Factors
3603 Sox21 ENSMUSG00000061517 Transcription Factors
3604 Neurod4 ENSMUSG00000048015 Transcription Factors
3605 Zfp786 ENSMUSG00000051499 Transcription Factors
3606 Mis18bp1 ENSMUSG00000047534 Transcription Factors
3607 Creb5 ENSMUSG00000053007 Transcription Factors
3608 Foxo6 ENSMUSG00000052135 Transcription Factors
3609 Zfp369 ENSMUSG00000021514 Transcription Factors
3610 Rbpjl ENSMUSG00000017007 Transcription Factors
3611 Rhox10 ENSMUSG00000053909 Transcription Factors
3612 Zfp719 ENSMUSG00000030469 Transcription Factors
3613 Zfp825 ENSMUSG00000069208 Transcription Factors
3614 Nr1h5 ENSMUSG00000048938 Transcription Factors
3615 Gm4724 ENSMUSG00000078897 Transcription Factors
3616 Nkx3-1 ENSMUSG00000022061 Transcription Factors
3617 Crxos ENSMUSG00000074365 Transcription Factors
3618 Rhox12 ENSMUSG00000071766 Transcription Factors
3619 Zfp97 ENSMUSG00000095990 Transcription Factors
3620 Ascl1 ENSMUSG00000020052 Transcription Factors
3621 Gata4 ENSMUSG00000021944 Transcription Factors
3622 Zfp710 ENSMUSG00000048897 Transcription Factors
3623 Sp140 ENSMUSG00000070031 Transcription Factors
3624 Nr1d1 ENSMUSG00000020889 Transcription Factors
3625 Gata3 ENSMUSG00000015619 Transcription Factors
3626 Foxf1 ENSMUSG00000042812 Transcription Factors
3627 Rbak ENSMUSG00000061898 Transcription Factors
3628 Klf16 ENSMUSG00000035397 Transcription Factors
3629 Mael ENSMUSG00000040629 Transcription Factors
3630 Creb3l2 ENSMUSG00000038648 Transcription Factors
3631 Pax5 ENSMUSG00000014030 Transcription Factors
3632 Lcorl ENSMUSG00000015882 Transcription Factors
3633 Prdm13 ENSMUSG00000040478 Transcription Factors
3634 Tgif2 ENSMUSG00000062175 Transcription Factors
3635 Hoxd4 ENSMUSG00000115956 Transcription Factors
3636 Lhx9 ENSMUSG00000019230 Transcription Factors
3637 Zfp648 ENSMUSG00000066797 Transcription Factors
3638 Zfp791 ENSMUSG00000074194 Transcription Factors
3639 Hmg20b ENSMUSG00000020232 Transcription Factors
3640 Mier1 ENSMUSG00000028522 Transcription Factors
3641 Gm9805 ENSMUSG00000046088 Transcription Factors
3642 Bcl6b ENSMUSG00000000317 Transcription Factors
3643 Gli1 ENSMUSG00000025407 Transcription Factors
3644 Barx2 ENSMUSG00000032033 Transcription Factors
3645 Prdm5 ENSMUSG00000029913 Transcription Factors
3646 Zfp932 ENSMUSG00000066613 Transcription Factors
3647 Zfp641 ENSMUSG00000022987 Transcription Factors
3648 Gm14410 ENSMUSG00000078870 Transcription Factors
3649 Hmgxb3 ENSMUSG00000024622 Transcription Factors
3650 Zfp760 ENSMUSG00000067928 Transcription Factors
3651 Ar ENSMUSG00000046532 Transcription Factors
3652 Scx ENSMUSG00000034161 Transcription Factors
3653 Arid2 ENSMUSG00000033237 Transcription Factors
3654 Smarca1 ENSMUSG00000031099 Transcription Factors
3655 Zfp263 ENSMUSG00000022529 Transcription Factors
3656 Atoh8 ENSMUSG00000037621 Transcription Factors
3657 Zfp52 ENSMUSG00000051341 Transcription Factors
3658 Ovol3 ENSMUSG00000100512 Transcription Factors
3659 Rhox8 ENSMUSG00000064137 Transcription Factors
3660 Zfp119b ENSMUSG00000062101 Transcription Factors
3661 Npas2 ENSMUSG00000026077 Transcription Factors
3662 Etv4 ENSMUSG00000017724 Transcription Factors
3663 Zfp597 ENSMUSG00000039789 Transcription Factors
3664 Glis1 ENSMUSG00000034762 Transcription Factors
3665 Arnt2 ENSMUSG00000015709 Transcription Factors
3666 Tox4 ENSMUSG00000016831 Transcription Factors
3667 Zfp524 ENSMUSG00000051184 Transcription Factors
3668 Trerf1 ENSMUSG00000116235 Transcription Factors
3669 Lhx3 ENSMUSG00000026934 Transcription Factors
3670 Irf6 ENSMUSG00000026638 Transcription Factors
3671 Zfp57 ENSMUSG00000036036 Transcription Factors
3672 Hoxd10 ENSMUSG00000050368 Transcription Factors
3673 Klf13 ENSMUSG00000052040 Transcription Factors
3674 Vdr ENSMUSG00000022479 Transcription Factors
3675 Zfp653 ENSMUSG00000038895 Transcription Factors
3676 Bc024063 ENSMUSG00000112160 Transcription Factors
3677 Zscan29 ENSMUSG00000050619 Transcription Factors
3678 Egr2 ENSMUSG00000037868 Transcription Factors
3679 Zfp553 ENSMUSG00000045598 Transcription Factors
3680 Id2 ENSMUSG00000020644 Transcription Factors
3681 Heyl ENSMUSG00000032744 Transcription Factors
3682 Nr6a1 ENSMUSG00000063972 Transcription Factors
3683 Zscan25 ENSMUSG00000070420 Transcription Factors
3684 Pax3 ENSMUSG00000004872 Transcription Factors
3685 Mga ENSMUSG00000033943 Transcription Factors
3686 Gm14399 ENSMUSG00000090093 Transcription Factors
3687 Lmx1b ENSMUSG00000038765 Transcription Factors
3688 E2f4 ENSMUSG00000014859 Transcription Factors
3689 Gm14409 ENSMUSG00000078869 Transcription Factors
3690 Pou1f1 ENSMUSG00000004842 Transcription Factors
3691 Stat4 ENSMUSG00000062939 Transcription Factors
3692 Zfp664 ENSMUSG00000079215 Transcription Factors
3693 Zfp282 ENSMUSG00000025821 Transcription Factors
3694 Zfp239 ENSMUSG00000042097 Transcription Factors
3695 Rax ENSMUSG00000024518 Transcription Factors
3696 Zfp384 ENSMUSG00000038346 Transcription Factors
3697 Carhsp1 ENSMUSG00000008393 Transcription Factors
3699 Gsc ENSMUSG00000021095 Transcription Factors
3700 Nkx6-2 ENSMUSG00000041309 Transcription Factors
3701 Zfp316 ENSMUSG00000046658 Transcription Factors
3702 Gm9044 ENSMUSG00000112419 Transcription Factors
3703 Tbx10 ENSMUSG00000037477 Transcription Factors
3704 Obox6 ENSMUSG00000041583 Transcription Factors
3705 Bach1 ENSMUSG00000025612 Transcription Factors
3706 Sry ENSMUSG00000069036 Transcription Factors
3707 Pbx1 ENSMUSG00000052534 Transcription Factors
3708 Pou6f1 ENSMUSG00000009739 Transcription Factors
3709 Zfp180 ENSMUSG00000057101 Transcription Factors
3710 Prdm6 ENSMUSG00000069378 Transcription Factors
3711 Tfcp2l1 ENSMUSG00000026380 Transcription Factors
3712 Zfp955a ENSMUSG00000094441 Transcription Factors
3713 Gatad2b ENSMUSG00000042390 Transcription Factors
3714 Irx2 ENSMUSG00000001504 Transcription Factors
3715 Foxd3 ENSMUSG00000067261 Transcription Factors
3716 Zfp975 ENSMUSG00000069727 Transcription Factors
3717 Tead3 ENSMUSG00000002249 Transcription Factors
3718 Zfp493 ENSMUSG00000090659 Transcription Factors
3719 Rhox13 ENSMUSG00000050197 Transcription Factors
3720 Six2 ENSMUSG00000024134 Transcription Factors
3721 Alx4 ENSMUSG00000040310 Transcription Factors
3722 Zfp661 ENSMUSG00000034800 Transcription Factors
3723 Al590629.4 ENSMUSG00000097270 Transcription Factors
3724 Zfp978 ENSMUSG00000078497 Transcription Factors
3725 Zbtb10 ENSMUSG00000069114 Transcription Factors
3726 Ppard ENSMUSG00000002250 Transcription Factors
3727 Zbtb34 ENSMUSG00000068966 Transcription Factors
3728 2610008e11rik ENSMUSG00000060301 Transcription Factors
3729 Gtf2i ENSMUSG00000060261 Transcription Factors
3730 Lcor ENSMUSG00000025019 Transcription Factors
3731 Lrrfip1 ENSMUSG00000026305 Transcription Factors
3732 Al590629.2 ENSMUSG00000097126 Transcription Factors
3733 Ybx2 ENSMUSG00000018554 Transcription Factors
3734 Dlx5 ENSMUSG00000029755 Transcription Factors
3735 Egr1 ENSMUSG00000038418 Transcription Factors
3736 Cebpg ENSMUSG00000056216 Transcription Factors
3737 Zbtb17 ENSMUSG00000006215 Transcription Factors
3738 Gm10324 ENSMUSG00000095909 Transcription Factors
3739 Zfp334 ENSMUSG00000017667 Transcription Factors
3740 Aff4 ENSMUSG00000049470 Transcription Factors
3741 Tcf7l2 ENSMUSG00000024985 Transcription Factors
3742 Ac170751.2 ENSMUSG00000106953 Transcription Factors
3743 Obox7 ENSMUSG00000055942 Transcription Factors
3744 Dmtf1 ENSMUSG00000042508 Transcription Factors
3745 Msc ENSMUSG00000025930 Transcription Factors
3746 Tfap2e ENSMUSG00000042477 Transcription Factors
3747 Dmrta2 ENSMUSG00000047143 Transcription Factors
3748 Zfp982 ENSMUSG00000078496 Transcription Factors
3749 Hopx ENSMUSG00000059325 Transcription Factors
3750 Irf3 ENSMUSG00000003184 Transcription Factors
3751 Sp9 ENSMUSG00000068859 Transcription Factors
3752 Zfp9 ENSMUSG00000072623 Transcription Factors
3753 Zfp986 ENSMUSG00000078500 Transcription Factors
3754 Zic3 ENSMUSG00000067860 Transcription Factors
3755 Gata5 ENSMUSG00000015627 Transcription Factors
3756 Atf3 ENSMUSG00000026628 Transcription Factors
3757 Zfp414 ENSMUSG00000073423 Transcription Factors
3758 Zfp606 ENSMUSG00000030386 Transcription Factors
3759 Zscan4f ENSMUSG00000070828 Transcription Factors
3760 Zfp92 ENSMUSG00000031374 Transcription Factors
3761 Npas1 ENSMUSG00000001988 Transcription Factors
3762 Zfy2 ENSMUSG00000000103 Transcription Factors
3763 Zfp111 ENSMUSG00000087598 Transcription Factors
3764 Gm4969 ENSMUSG00000085601 Transcription Factors
3765 Rhox3h ENSMUSG00000071769 Transcription Factors
3766 Relb ENSMUSG00000002983 Transcription Factors
3768 Hmga2 ENSMUSG00000056758 Transcription Factors
3769 Nkx2-4 ENSMUSG00000054160 Transcription Factors
3770 Nr2f1 ENSMUSG00000069171 Transcription Factors
3771 Tfdp1 ENSMUSG00000038482 Transcription Factors
3772 Zfp131 ENSMUSG00000094870 Transcription Factors
3773 Bnc2 ENSMUSG00000028487 Transcription Factors
3774 Tulp4 ENSMUSG00000034377 Transcription Factors
3775 Nfkb2 ENSMUSG00000025225 Transcription Factors
3776 Zscan10 ENSMUSG00000023902 Transcription Factors
3777 Rxrg ENSMUSG00000015843 Transcription Factors
3778 Sall1 ENSMUSG00000031665 Transcription Factors
3779 Mybl2 ENSMUSG00000017861 Transcription Factors
3780 Irx6 ENSMUSG00000031738 Transcription Factors
3781 Zfp622 ENSMUSG00000052253 Transcription Factors
3782 Dbx2 ENSMUSG00000045608 Transcription Factors
3783 A430033k04rik ENSMUSG00000056014 Transcription Factors
3784 Olig3 ENSMUSG00000045591 Transcription Factors
3785 Hoxa11 ENSMUSG00000038210 Transcription Factors
3786 Zfp69 ENSMUSG00000064141 Transcription Factors
3787 Sp8 ENSMUSG00000048562 Transcription Factors
3788 Zfp35 ENSMUSG00000063281 Transcription Factors
3789 Myrfl ENSMUSG00000034057 Transcription Factors
3790 9130019o22rik ENSMUSG00000030823 Transcription Factors
3791 Pias2 ENSMUSG00000025423 Transcription Factors
3792 Stat5b ENSMUSG00000020919 Transcription Factors
3793 Hoxc6 ENSMUSG00000001661 Transcription Factors
3794 Ai987944 ENSMUSG00000056383 Transcription Factors
3795 Foxj3 ENSMUSG00000032998 Transcription Factors
3796 Zfp322a ENSMUSG00000046351 Transcription Factors
3797 Gzf1 ENSMUSG00000027439 Transcription Factors
3798 Elf1 ENSMUSG00000036461 Transcription Factors
3799 Elf4 ENSMUSG00000031103 Transcription Factors
3800 Tbx21 ENSMUSG00000001444 Transcription Factors
3801 Rcor2 ENSMUSG00000024968 Transcription Factors
3802 Irx4 ENSMUSG00000021604 Transcription Factors
3803 Zfp276 ENSMUSG00000001065 Transcription Factors
3804 Gm20939 ENSMUSG00000095193 Transcription Factors
3805 Zbtb41 ENSMUSG00000033964 Transcription Factors
3806 Zglp1 ENSMUSG00000079681 Transcription Factors
3807 Gata2 ENSMUSG00000015053 Transcription Factors
3808 Ascl2 ENSMUSG00000009248 Transcription Factors
3809 Irx3 ENSMUSG00000031734 Transcription Factors
3810 Zfp942 ENSMUSG00000071267 Transcription Factors
3811 Dnajc1 ENSMUSG00000026740 Transcription Factors
3812 Rfx8 ENSMUSG00000057173 Transcription Factors
3813 Homez ENSMUSG00000057156 Transcription Factors
3814 Tbx1 ENSMUSG00000009097 Transcription Factors
3815 Thap11 ENSMUSG00000036442 Transcription Factors
3816 Mycs ENSMUSG00000044597 Transcription Factors
3817 Gm14325 ENSMUSG00000095362 Transcription Factors
3818 Irf4 ENSMUSG00000021356 Transcription Factors
3819 Tulp2 ENSMUSG00000023467 Transcription Factors
3820 Dmrt3 ENSMUSG00000042372 Transcription Factors
3821 Csde1 ENSMUSG00000068823 Transcription Factors
3822 Rfx5 ENSMUSG00000005774 Transcription Factors
3823 Zmat1 ENSMUSG00000052676 Transcription Factors
3824 Tlx3 ENSMUSG00000040610 Transcription Factors
3825 Zfp959 ENSMUSG00000003198 Transcription Factors
3826 Gm14408 ENSMUSG00000078876 Transcription Factors
3827 Pou3f4 ENSMUSG00000056854 Transcription Factors
3828 Zfp65 ENSMUSG00000071281 Transcription Factors
3829 Zfp14 ENSMUSG00000053985 Transcription Factors
3830 Mynn ENSMUSG00000037730 Transcription Factors
3831 Zbtb7b ENSMUSG00000028042 Transcription Factors
3832 Id3 ENSMUSG00000007872 Transcription Factors
3833 Zfp763 ENSMUSG00000067430 Transcription Factors
3834 Hes1 ENSMUSG00000022528 Transcription Factors
3835 Hes5 ENSMUSG00000048001 Transcription Factors
3836 Zbtb4 ENSMUSG00000018750 Transcription Factors
3837 Hsf3 ENSMUSG00000045802 Transcription Factors
3838 Cdx1 ENSMUSG00000024619 Transcription Factors
3839 Tcf12 ENSMUSG00000032228 Transcription Factors
3840 Zscan4-ps2 ENSMUSG00000110190 Transcription Factors
3841 Nr2f6 ENSMUSG00000002393 Transcription Factors
3842 Atf2 ENSMUSG00000027104 Transcription Factors
3843 Zscan21 ENSMUSG00000037017 Transcription Factors
3844 5730507c01rik ENSMUSG00000073197 Transcription Factors
3845 Gcm1 ENSMUSG00000023333 Transcription Factors
3847 Foxp4 ENSMUSG00000023991 Transcription Factors
3848 Gm14295 ENSMUSG00000078877 Transcription Factors
3849 Zfy1 ENSMUSG00000053211 Transcription Factors
3850 Zfp438 ENSMUSG00000050945 Transcription Factors
3851 Csrnp3 ENSMUSG00000044647 Transcription Factors
3852 B020011l13rik ENSMUSG00000101303 Transcription Factors
3853 Nhlh1 ENSMUSG00000051251 Transcription Factors
3854 Batf2 ENSMUSG00000039699 Transcription Factors
3855 Zfp788 ENSMUSG00000074165 Transcription Factors
3856 Etv6 ENSMUSG00000030199 Transcription Factors
3857 Zbtb12 ENSMUSG00000049823 Transcription Factors
3858 Zfp691 ENSMUSG00000045268 Transcription Factors
3859 Helt ENSMUSG00000047171 Transcription Factors
3860 Hmgb4 ENSMUSG00000048686 Transcription Factors
3861 Zfp780b ENSMUSG00000063047 Transcription Factors
3862 Rfx1 ENSMUSG00000031706 Transcription Factors
3864 Plagl1 ENSMUSG00000019817 Transcription Factors
3865 Zfp40 ENSMUSG00000002617 Transcription Factors
3866 Nkx1-1 ENSMUSG00000029112 Transcription Factors
3867 Zbtb11 ENSMUSG00000022601 Transcription Factors
3868 Zfp248 ENSMUSG00000030145 Transcription Factors
3869 Zfp619 ENSMUSG00000068959 Transcription Factors
3870 Hoxa9 ENSMUSG00000038227 Transcription Factors
3871 Rorc ENSMUSG00000028150 Transcription Factors
3872 Pdx1 ENSMUSG00000029644 Transcription Factors
3873 Onecut2 ENSMUSG00000045991 Transcription Factors
3874 Zfp879 ENSMUSG00000044296 Transcription Factors
3875 Dmbx1 ENSMUSG00000028707 Transcription Factors
3876 Neurod1 ENSMUSG00000034701 Transcription Factors
3877 Wt1 ENSMUSG00000016458 Transcription Factors
3878 E2f7 ENSMUSG00000020185 Transcription Factors
3879 Zfhx3 ENSMUSG00000038872 Transcription Factors
3880 Isl1 ENSMUSG00000042258 Transcription Factors
3881 Bcl11a ENSMUSG00000000861 Transcription Factors
3882 Foxd1 ENSMUSG00000078302 Transcription Factors
3883 Gm20422 ENSMUSG00000092544 Transcription Factors
3884 Zfp810 ENSMUSG00000066829 Transcription Factors
3885 Pou5f1 ENSMUSG00000024406 Transcription Factors
3886 Zfp213 ENSMUSG00000071256 Transcription Factors
3887 Gbx1 ENSMUSG00000067724 Transcription Factors
3888 Zfp827 ENSMUSG00000071064 Transcription Factors
3889 Zfp74 ENSMUSG00000059975 Transcription Factors
3890 Zfp386 ENSMUSG00000042063 Transcription Factors
3891 Zbed6 ENSMUSG00000102049 Transcription Factors
3892 Zfp948 ENSMUSG00000067931 Transcription Factors
3893 Zzz3 ENSMUSG00000039068 Transcription Factors
3894 Tulp3 ENSMUSG00000001521 Transcription Factors
3895 Foxb2 ENSMUSG00000056829 Transcription Factors
3896 Mysm1 ENSMUSG00000062627 Transcription Factors
3897 Zfp3 ENSMUSG00000043602 Transcription Factors
3898 Hmga1b ENSMUSG00000078249 Transcription Factors
3899 Zfp628 ENSMUSG00000074406 Transcription Factors
3900 Pitx2 ENSMUSG00000028023 Transcription Factors
3901 Zfp526 ENSMUSG00000046541 Transcription Factors
3902 Rhox2b ENSMUSG00000079638 Transcription Factors
3903 Elf5 ENSMUSG00000027186 Transcription Factors
3904 Runx1 ENSMUSG00000022952 Transcription Factors
3905 Zscan4-ps3 ENSMUSG00000109969 Transcription Factors
3906 Gm14124 ENSMUSG00000079008 Transcription Factors
3907 Hoxb8 ENSMUSG00000056648 Transcription Factors
3908 Zfp93 ENSMUSG00000055305 Transcription Factors
3909 Tbx5 ENSMUSG00000018263 Transcription Factors
3910 Zscan2 ENSMUSG00000038797 Transcription Factors
3911 Hivep3 ENSMUSG00000028634 Transcription Factors
3912 Zfp345 ENSMUSG00000074731 Transcription Factors
3913 Scrt2 ENSMUSG00000060257 Transcription Factors
3914 Osr1 ENSMUSG00000048387 Transcription Factors
3915 Zfp677 ENSMUSG00000062743 Transcription Factors
3916 Barhl2 ENSMUSG00000034384 Transcription Factors
3917 Nfatc3 ENSMUSG00000031902 Transcription Factors
3918 Zfp951 ENSMUSG00000072774 Transcription Factors
3919 Zscan20 ENSMUSG00000061894 Transcription Factors
3920 Caaa01180111 ENSMUSG00000098810 Transcription Factors
3921 Patz1 ENSMUSG00000020453 Transcription Factors
3922 Zfp174 ENSMUSG00000054939 Transcription Factors
3923 Junb ENSMUSG00000052837 Transcription Factors
3924 Stat2 ENSMUSG00000040033 Transcription Factors
3925 Ikzf3 ENSMUSG00000018168 Transcription Factors
3926 Pparg ENSMUSG00000000440 Transcription Factors
3927 Sp2 ENSMUSG00000018678 Transcription Factors
3928 Nkx2-6 ENSMUSG00000044186 Transcription Factors
3929 Nkx3-2 ENSMUSG00000049691 Transcription Factors
3930 Meis1 ENSMUSG00000020160 Transcription Factors
3931 Zfp367 ENSMUSG00000044934 Transcription Factors
3932 Foxk2 ENSMUSG00000039275 Transcription Factors
3933 Zfp398 ENSMUSG00000062519 Transcription Factors
3934 Zfp937 ENSMUSG00000060336 Transcription Factors
3935 Xbp1 ENSMUSG00000020484 Transcription Factors
3936 Zfp770 ENSMUSG00000040321 Transcription Factors
3937 Sall4 ENSMUSG00000027547 Transcription Factors
3938 Zim1 ENSMUSG00000002266 Transcription Factors
3939 Zfp558 ENSMUSG00000074500 Transcription Factors
3940 Tbr1 ENSMUSG00000035033 Transcription Factors
3941 Otx2 ENSMUSG00000021848 Transcription Factors
3942 Tfap2a ENSMUSG00000021359 Transcription Factors
3943 Fezf2 ENSMUSG00000021743 Transcription Factors
3944 Zfp324 ENSMUSG00000004500 Transcription Factors
3945 Hmx1 ENSMUSG00000067438 Transcription Factors
3946 Zfp512 ENSMUSG00000062761 Transcription Factors
3947 Zfp354a ENSMUSG00000020364 Transcription Factors
3948 E4f1 ENSMUSG00000024137 Transcription Factors
3949 Hoxd12 ENSMUSG00000001823 Transcription Factors
3950 Neurog2 ENSMUSG00000027967 Transcription Factors
3951 Zxdc ENSMUSG00000034430 Transcription Factors
3952 Snapc4 ENSMUSG00000036281 Transcription Factors
3953 Rel ENSMUSG00000020275 Transcription Factors
3954 Terf2 ENSMUSG00000031921 Transcription Factors
3955 Zfp639 ENSMUSG00000027667 Transcription Factors
3956 Cbfb ENSMUSG00000031885 Transcription Factors
3957 Vsx2 ENSMUSG00000021239 Transcription Factors
3958 Nfe2 ENSMUSG00000058794 Transcription Factors
3959 Dbp ENSMUSG00000059824 Transcription Factors
3960 Zfp629 ENSMUSG00000045639 Transcription Factors
3961 Zbtb33 ENSMUSG00000048047 Transcription Factors
3962 Rfx7 ENSMUSG00000037674 Transcription Factors
3963 Mesp1 ENSMUSG00000030544 Transcription Factors
3964 Dnajc2 ENSMUSG00000029014 Transcription Factors
3965 Twist1 ENSMUSG00000035799 Transcription Factors
3966 Pou3f2 ENSMUSG00000095139 Transcription Factors
3967 Six1 ENSMUSG00000051367 Transcription Factors
3968 Zfp820 ENSMUSG00000069743 Transcription Factors
3969 Zkscan3 ENSMUSG00000021327 Transcription Factors
3970 Sox8 ENSMUSG00000024176 Transcription Factors
3971 Zfp12 ENSMUSG00000029587 Transcription Factors
3972 Neurog3 ENSMUSG00000044312 Transcription Factors
3973 Lhx4 ENSMUSG00000026468 Transcription Factors
3974 Ehf ENSMUSG00000012350 Transcription Factors
3975 Zfp607a ENSMUSG00000020420 Transcription Factors
3976 Zfp532 ENSMUSG00000042439 Transcription Factors
3977 Tbx4 ENSMUSG00000000094 Transcription Factors
3978 Gm32687 ENSMUSG00000112640 Transcription Factors
3979 Zfp119a ENSMUSG00000057835 Transcription Factors
3980 Tfcp2 ENSMUSG00000009733 Transcription Factors
3981 Klf8 ENSMUSG00000041649 Transcription Factors
3982 Arid1b ENSMUSG00000069729 Transcription Factors
3983 Gatad1 ENSMUSG00000007415 Transcription Factors
3984 Dlx1 ENSMUSG00000041911 Transcription Factors
3985 Foxf2 ENSMUSG00000038402 Transcription Factors
3986 Etv5 ENSMUSG00000013089 Transcription Factors
3987 Pias1 ENSMUSG00000032405 Transcription Factors
3988 Zfp738 ENSMUSG00000048280 Transcription Factors
3989 Zfp568 ENSMUSG00000074221 Transcription Factors
3990 Tgif2lx2 ENSMUSG00000100194 Transcription Factors
3991 Fosl1 ENSMUSG00000024912 Transcription Factors
3992 Hsf4 ENSMUSG00000033249 Transcription Factors
3993 Hoxa7 ENSMUSG00000038236 Transcription Factors
3994 Sohlh1 ENSMUSG00000059625 Transcription Factors
3995 Myb ENSMUSG00000019982 Transcription Factors
3996 Hsfy2 ENSMUSG00000045336 Transcription Factors
3997 Zscan4c ENSMUSG00000054272 Transcription Factors
3998 2610021a01rik ENSMUSG00000091474 Transcription Factors
3999 Rhox3f ENSMUSG00000095510 Transcription Factors
4000 Klf17 ENSMUSG00000048626 Transcription Factors
4001 Gm6710 ENSMUSG00000078887 Transcription Factors
4002 Zfp981 ENSMUSG00000056300 Transcription Factors
4003 Arid4a ENSMUSG00000048118 Transcription Factors
4004 Hoxd9 ENSMUSG00000043342 Transcription Factors
4005 Zbtb6 ENSMUSG00000066798 Transcription Factors
4006 Rhox3a2 ENSMUSG00000095601 Transcription Factors
4007 Rhox4d ENSMUSG00000079633 Transcription Factors
4008 Zfp934 ENSMUSG00000074865 Transcription Factors
4010 Zfp53 ENSMUSG00000057409 Transcription Factors
4011 Zfp715 ENSMUSG00000012640 Transcription Factors
4012 Hoxa2 ENSMUSG00000014704 Transcription Factors
4013 Plag1 ENSMUSG00000003282 Transcription Factors
4014 2700081o15rik ENSMUSG00000053080 Transcription Factors
4015 Zmat3 ENSMUSG00000027663 Transcription Factors
4016 Zfp965 ENSMUSG00000078896 Transcription Factors
4017 Foxn4 ENSMUSG00000042002 Transcription Factors
4018 Zfp423 ENSMUSG00000045333 Transcription Factors
4019 Zfp300 ENSMUSG00000031079 Transcription Factors
4020 Gfi1 ENSMUSG00000029275 Transcription Factors
4021 Bc025920 ENSMUSG00000074862 Transcription Factors
4022 Bhlha9 ENSMUSG00000044243 Transcription Factors
4023 Tfeb ENSMUSG00000023990 Transcription Factors
4024 Zic1 ENSMUSG00000032368 Transcription Factors
4025 Obox1 ENSMUSG00000054310 Transcription Factors
4026 Zfp358 ENSMUSG00000047264 Transcription Factors
4028 Hsf5 ENSMUSG00000070345 Transcription Factors
4029 Hoxa3 ENSMUSG00000079560 Transcription Factors
4030 Pax2 ENSMUSG00000004231 Transcription Factors
4031 Jdp2 ENSMUSG00000034271 Transcription Factors
4032 Cebpb ENSMUSG00000056501 Transcription Factors
4033 Rhox7b ENSMUSG00000079626 Transcription Factors
4034 Arid3c ENSMUSG00000066224 Transcription Factors
4035 Rora ENSMUSG00000032238 Transcription Factors
4036 Atf1 ENSMUSG00000023027 Transcription Factors
4037 Ttf1 ENSMUSG00000026803 Transcription Factors
4038 Rslcan18 ENSMUSG00000074824 Transcription Factors
4039 Zfp979 ENSMUSG00000066000 Transcription Factors
4040 Aire ENSMUSG00000000731 Transcription Factors
4041 Nsd2 ENSMUSG00000057406 Transcription Factors
4042 Zfp954 ENSMUSG00000062116 Transcription Factors
4043 Zfp354c ENSMUSG00000044807 Transcription Factors
4044 Gm29106 ENSMUSG00000102030 Transcription Factors
4045 Irf7 ENSMUSG00000025498 Transcription Factors
4046 Gm19965 ENSMUSG00000094429 Transcription Factors
4047 Zfp599 ENSMUSG00000062794 Transcription Factors
4048 Zfp735 ENSMUSG00000060630 Transcription Factors
4049 Thap3 ENSMUSG00000039759 Transcription Factors
4050 Hesx1 ENSMUSG00000040726 Transcription Factors
4051 Trp73 ENSMUSG00000029026 Transcription Factors
4052 Zfp446 ENSMUSG00000033961 Transcription Factors
4053 Zfp971 ENSMUSG00000074519 Transcription Factors
4054 Zfp930 ENSMUSG00000059897 Transcription Factors
4055 Snai1 ENSMUSG00000042821 Transcription Factors
4056 Vax1 ENSMUSG00000006270 Transcription Factors
4057 Msgn1 ENSMUSG00000047002 Transcription Factors
4058 Mecom ENSMUSG00000027684 Transcription Factors
4059 Onecut1 ENSMUSG00000043013 Transcription Factors
4060 Mta1 ENSMUSG00000021144 Transcription Factors
4061 Sall3 ENSMUSG00000024565 Transcription Factors
4062 Zfp708 ENSMUSG00000058883 Transcription Factors
4063 Smad9 ENSMUSG00000027796 Transcription Factors
4064 Gm14391 ENSMUSG00000078903 Transcription Factors
4065 Myrf ENSMUSG00000036098 Transcription Factors
4066 Paxbp1 ENSMUSG00000022974 Transcription Factors
4067 Hoxd3 ENSMUSG00000079277 Transcription Factors
4068 Cic ENSMUSG00000005442 Transcription Factors
4069 9130023h24rik ENSMUSG00000062944 Transcription Factors
4070 Tfap4 ENSMUSG00000005718 Transcription Factors
4071 Cebpa ENSMUSG00000034957 Transcription Factors
4072 Nhlh2 ENSMUSG00000048540 Transcription Factors
4073 GTranscription Factors2ird2 ENSMUSG00000015942 Transcription Factors
4074 Rhox11 ENSMUSG00000051038 Transcription Factors
4075 Zfp422 ENSMUSG00000059878 Transcription Factors
4076 Dmrt2 ENSMUSG00000048138 Transcription Factors
4077 Zfp972 ENSMUSG00000074529 Transcription Factors
4078 Arntl2 ENSMUSG00000040187 Transcription Factors
4079 Nkx2-2 ENSMUSG00000027434 Transcription Factors
4080 Zkscan17 ENSMUSG00000020472 Transcription Factors
4081 Fosl2 ENSMUSG00000029135 Transcription Factors
4082 Bsx ENSMUSG00000054360 Transcription Factors
4083 Ncoa1 ENSMUSG00000020647 Transcription Factors
4084 Zfp329 ENSMUSG00000057894 Transcription Factors
4085 Foxl1 ENSMUSG00000097084 Transcription Factors
4086 Aebp2 ENSMUSG00000030232 Transcription Factors
4087 Meis2 ENSMUSG00000027210 Transcription Factors
4088 Zfp637 ENSMUSG00000059689 Transcription Factors
4089 Gm2007 ENSMUSG00000094932 Transcription Factors
4090 Zbtb42 ENSMUSG00000037638 Transcription Factors
4091 Hes7 ENSMUSG00000023781 Transcription Factors
4092 Bhlha15 ENSMUSG00000052271 Transcription Factors
4093 Nkx6-1 ENSMUSG00000035187 Transcription Factors
4094 Hoxc11 ENSMUSG00000001656 Transcription Factors
4095 Cdx2 ENSMUSG00000029646 Transcription Factors
4097 Zfp566 ENSMUSG00000078768 Transcription Factors
4098 Zfp341 ENSMUSG00000059842 Transcription Factors
4099 Rhox2a ENSMUSG00000051827 Transcription Factors
4100 Nkx2-9 ENSMUSG00000058669 Transcription Factors
4101 Pax8 ENSMUSG00000026976 Transcription Factors
4102 Zfp617 ENSMUSG00000066880 Transcription Factors
4103 Zfp27 ENSMUSG00000062040 Transcription Factors
4104 Lin28a ENSMUSG00000050966 Transcription Factors
4105 Zfp521 ENSMUSG00000024420 Transcription Factors
4106 Hmgxb4 ENSMUSG00000034518 Transcription Factors
4107 Dmrtb1 ENSMUSG00000028610 Transcription Factors
4108 Bhlhe40 ENSMUSG00000030103 Transcription Factors
4109 Klf4 ENSMUSG00000003032 Transcription Factors
4110 Zfp319 ENSMUSG00000046556 Transcription Factors
4111 Zfp668 ENSMUSG00000049728 Transcription Factors
4112 Sox11 ENSMUSG00000063632 Transcription Factors
4113 Zfp110 ENSMUSG00000058638 Transcription Factors
4114 Gm7145 ENSMUSG00000100617 Transcription Factors
4115 Id4 ENSMUSG00000021379 Transcription Factors
4116 Gm4631 ENSMUSG00000078899 Transcription Factors
4117 Zfp217 ENSMUSG00000052056 Transcription Factors
4118 Zkscan4 ENSMUSG00000054931 Transcription Factors
4119 Tshz2 ENSMUSG00000047907 Transcription Factors
4120 Hsf1 ENSMUSG00000022556 Transcription Factors
4121 Tef ENSMUSG00000022389 Transcription Factors
4122 Pbrm1 ENSMUSG00000042323 Transcription Factors
4123 Smad2 ENSMUSG00000024563 Transcription Factors
4124 Tulp1 ENSMUSG00000037446 Transcription Factors
4125 Gm14326 ENSMUSG00000078862 Transcription Factors
4126 Phox2a ENSMUSG00000007946 Transcription Factors
4127 Alx1 ENSMUSG00000036602 Transcription Factors
4128 Tead4 ENSMUSG00000030353 Transcription Factors
4129 Hnf4a ENSMUSG00000017950 Transcription Factors
4130 Tsc22d3 ENSMUSG00000031431 Transcription Factors
4131 Tbx18 ENSMUSG00000032419 Transcription Factors
4132 Zfp777 ENSMUSG00000071477 Transcription Factors
4133 Foxh1 ENSMUSG00000033837 Transcription Factors
4134 Hoxc5 ENSMUSG00000022485 Transcription Factors
4135 Fiz1 ENSMUSG00000061374 Transcription Factors
4136 Mnx1 ENSMUSG00000001566 Transcription Factors
4137 Zfp994 ENSMUSG00000096433 Transcription Factors
4138 Hoxd11 ENSMUSG00000042499 Transcription Factors
4139 Pou6f2 ENSMUSG00000009734 Transcription Factors
4140 Zfp560 ENSMUSG00000045519 Transcription Factors
4141 Gm12845 ENSMUSG00000108127 Transcription Factors
4142 Smarcc2 ENSMUSG00000025369 Transcription Factors
4143 Zhx3 ENSMUSG00000035877 Transcription Factors
4144 Grhl3 ENSMUSG00000037188 Transcription Factors
4145 Gata6 ENSMUSG00000005836 Transcription Factors
4146 Rhox3c ENSMUSG00000079636 Transcription Factors
4147 Pias3 ENSMUSG00000028101 Transcription Factors
4148 Nfia ENSMUSG00000028565 Transcription Factors
4149 Lhx1 ENSMUSG00000018698 Transcription Factors
4150 Obox5 ENSMUSG00000074366 Transcription Factors
4151 Msx1 ENSMUSG00000048450 Transcription Factors
4152 Nr2e1 ENSMUSG00000019803 Transcription Factors
4153 Zfp626 ENSMUSG00000030604 Transcription Factors
4154 Zeb1 ENSMUSG00000024238 Transcription Factors
4155 Hmgb2 ENSMUSG00000054717 Transcription Factors
4156 Gm14305 ENSMUSG00000078878 Transcription Factors
4157 Rbpj ENSMUSG00000039191 Transcription Factors
4158 Zbtb8b ENSMUSG00000048485 Transcription Factors
4159 Uncx ENSMUSG00000029546 Transcription Factors
4160 Zfp420 ENSMUSG00000058402 Transcription Factors
4161 Thra ENSMUSG00000058756 Transcription Factors
4162 Foxs1 ENSMUSG00000074676 Transcription Factors
4163 Zfp87 ENSMUSG00000097333 Transcription Factors
4164 Foxn2 ENSMUSG00000034998 Transcription Factors
4165 Zbtb40 ENSMUSG00000060862 Transcription Factors
4166 Platr25 ENSMUSG00000074863 Transcription Factors
4167 Zfp853 ENSMUSG00000093910 Transcription Factors
4168 Zbtb49 ENSMUSG00000029127 Transcription Factors
4169 Zbtb21 ENSMUSG00000046962 Transcription Factors
4170 Rela ENSMUSG00000024927 Transcription Factors
4171 Zfpm2 ENSMUSG00000022306 Transcription Factors
4172 Smarcc1 ENSMUSG00000032481 Transcription Factors
4173 4932411n23rik ENSMUSG00000058670 Transcription Factors
4174 Gm9046 ENSMUSG00000112781 Transcription Factors
4175 Tshz3 ENSMUSG00000021217 Transcription Factors
4176 Yy1 ENSMUSG00000021264 Transcription Factors
4177 Tead2 ENSMUSG00000030796 Transcription Factors
4178 Gm4924 ENSMUSG00000073427 Transcription Factors
4179 Zfp784 ENSMUSG00000043290 Transcription Factors
4180 Lhx2 ENSMUSG00000000247 Transcription Factors
4181 Sox3 ENSMUSG00000045179 Transcription Factors
4182 D3ertd254e ENSMUSG00000033883 Transcription Factors
4183 2010315b03rik ENSMUSG00000074829 Transcription Factors
4184 Hlf ENSMUSG00000003949 Transcription Factors
4185 Zfp184 ENSMUSG00000006720 Transcription Factors
4186 Isl2 ENSMUSG00000032318 Transcription Factors
4187 Hoxd13 ENSMUSG00000001819 Transcription Factors
4188 Hoxc13 ENSMUSG00000001655 Transcription Factors
4189 Zbtb1 ENSMUSG00000033454 Transcription Factors
4190 Zfp764 ENSMUSG00000045757 Transcription Factors
4191 Hoxb3 ENSMUSG00000048763 Transcription Factors
4192 Gm14444 ENSMUSG00000078906 Transcription Factors
4193 Hand1 ENSMUSG00000037335 Transcription Factors
4194 Noto ENSMUSG00000068302 Transcription Factors
4195 Nr1h4 ENSMUSG00000047638 Transcription Factors
4196 Zfp277 ENSMUSG00000055917 Transcription Factors
4197 Zfp335 ENSMUSG00000039834 Transcription Factors
4198 Mef2d ENSMUSG00000001419 Transcription Factors
4199 Zfp811 ENSMUSG00000055202 Transcription Factors
4200 Zfp595 ENSMUSG00000057842 Transcription Factors
4201 Gm10778 ENSMUSG00000096856 Transcription Factors
4202 Tox2 ENSMUSG00000074607 Transcription Factors
4203 Rfx2 ENSMUSG00000024206 Transcription Factors
4204 Zfp36l1 ENSMUSG00000021127 Transcription Factors
4205 Six4 ENSMUSG00000034460 Transcription Factors
4206 Zfp449 ENSMUSG00000073176 Transcription Factors
4207 Gm17067 ENSMUSG00000091594 Transcription Factors
4208 Zfp873 ENSMUSG00000061371 Transcription Factors
4209 Meox2 ENSMUSG00000036144 Transcription Factors
4210 Hoxb13 ENSMUSG00000049604 Transcription Factors
4211 Zfp955b ENSMUSG00000096910 Transcription Factors
4212 Zfp799 ENSMUSG00000095253 Transcription Factors
4213 Runx2 ENSMUSG00000039153 Transcription Factors
4214 St18 ENSMUSG00000033740 Transcription Factors
4215 Srebf2 ENSMUSG00000022463 Transcription Factors
4216 Zic4 ENSMUSG00000036972 Transcription Factors
4217 Zfp865 ENSMUSG00000074405 Transcription Factors
4218 E430018j23rik ENSMUSG00000078580 Transcription Factors
4219 Duxbl3 ENSMUSG00000072672 Transcription Factors
4220 Mkx ENSMUSG00000061013 Transcription Factors
4221 Hivep1 ENSMUSG00000021366 Transcription Factors
4222 Mta3 ENSMUSG00000055817 Transcription Factors
4223 L3mbtl1 ENSMUSG00000035576 Transcription Factors
4224 Rlf ENSMUSG00000049878 Transcription Factors
4225 Al593853.1 ENSMUSG00000098546 Transcription Factors
4227 Zfp874b ENSMUSG00000059839 Transcription Factors
4228 Tsc22d1 ENSMUSG00000022010 Transcription Factors
4229 Nfyc ENSMUSG00000032897 Transcription Factors
4230 Gli2 ENSMUSG00000048402 Transcription Factors
4231 Rhox1 ENSMUSG00000071773 Transcription Factors
4232 Hic2 ENSMUSG00000050240 Transcription Factors
4233 Npas4 ENSMUSG00000045903 Transcription Factors
4234 Hivep2 ENSMUSG00000015501 Transcription Factors
4235 Zfp933 ENSMUSG00000059423 Transcription Factors
4236 Zfp773 ENSMUSG00000063535 Transcription Factors
4237 Pbx4 ENSMUSG00000031860 Transcription Factors
4238 Sp4 ENSMUSG00000025323 Transcription Factors
4239 Bnc1 ENSMUSG00000025105 Transcription Factors
4240 Gm2381 ENSMUSG00000092225 Transcription Factors
4241 Zfp85 ENSMUSG00000058331 Transcription Factors
4242 Scrt1 ENSMUSG00000048385 Transcription Factors
4243 Rhox4f ENSMUSG00000079630 Transcription Factors
4244 Csdc2 ENSMUSG00000042109 Transcription Factors
4245 Pou2f2 ENSMUSG00000008496 Transcription Factors
4246 Figla ENSMUSG00000030001 Transcription Factors
4247 Pax9 ENSMUSG00000001497 Transcription Factors
4248 Emx1 ENSMUSG00000033726 Transcription Factors
4249 Myog ENSMUSG00000026459 Transcription Factors
4250 Mier2 ENSMUSG00000042570 Transcription Factors
4251 Lin28b ENSMUSG00000063804 Transcription Factors
4252 Zeb2 ENSMUSG00000026872 Transcription Factors
4254 Zfp366 ENSMUSG00000050919 Transcription Factors
4255 Batf3 ENSMUSG00000026630 Transcription Factors
4256 Zbtb32 ENSMUSG00000006310 Transcription Factors
4257 Gm11009 ENSMUSG00000078895 Transcription Factors
4258 Esrrb ENSMUSG00000021255 Transcription Factors
4259 Zfp952 ENSMUSG00000053390 Transcription Factors
4260 Kmt2c ENSMUSG00000038056 Transcription Factors
4261 Zfp583 ENSMUSG00000030443 Transcription Factors
4262 Zfp711 ENSMUSG00000025529 Transcription Factors
4263 Zfp574 ENSMUSG00000045252 Transcription Factors
4264 Zfp11 ENSMUSG00000051034 Transcription Factors
4265 Zfp729a ENSMUSG00000021510 Transcription Factors
4266 Nr4a1 ENSMUSG00000023034 Transcription Factors
4267 Zfp317 ENSMUSG00000057551 Transcription Factors
4268 Zfp229 ENSMUSG00000061544 Transcription Factors
4269 Zfp563 ENSMUSG00000067424 Transcription Factors
4270 Zfp458 ENSMUSG00000055480 Transcription Factors
4271 Zfp143 ENSMUSG00000061079 Transcription Factors
4272 Zfp518b ENSMUSG00000046572 Transcription Factors
4273 Nfic ENSMUSG00000055053 Transcription Factors
4274 Tub ENSMUSG00000031028 Transcription Factors
4275 Mxd4 ENSMUSG00000037235 Transcription Factors
4276 Zxdb ENSMUSG00000073062 Transcription Factors
4277 Pbx2 ENSMUSG00000034673 Transcription Factors
4278 Zfp935 ENSMUSG00000113450 Transcription Factors
4279 Zmiz1 ENSMUSG00000007817 Transcription Factors
4280 Wdhd1 ENSMUSG00000037572 Transcription Factors
4281 Rhox2f ENSMUSG00000095741 Transcription Factors
4282 Hoxc10 ENSMUSG00000022484 Transcription Factors
4283 Gli3 ENSMUSG00000021318 Transcription Factors
4284 Zfp212 ENSMUSG00000052763 Transcription Factors
4285 Irf8 ENSMUSG00000041515 Transcription Factors
4286 Zbtb7a ENSMUSG00000035011 Transcription Factors
4287 Gtf2ird1 ENSMUSG00000023079 Transcription Factors
4288 Gm6871 ENSMUSG00000090744 Transcription Factors
4289 Prrx1 ENSMUSG00000026586 Transcription Factors
4290 Tcf25 ENSMUSG00000001472 Transcription Factors
4291 Tax1bp1 ENSMUSG00000004535 Transcription Factors
4292 Khsrp ENSMUSG00000007670 Transcription Factors
4293 Zfp318 ENSMUSG00000015597 Transcription Factors
4294 Zfp207 ENSMUSG00000017421 Transcription Factors
4295 Plek ENSMUSG00000020120 Transcription Factors
4296 Yeats4 ENSMUSG00000020171 Transcription Factors
4297 Nme2 ENSMUSG00000020857 Transcription Factors
4298 Hif1a ENSMUSG00000021109 Transcription Factors
4299 Maf1 ENSMUSG00000022553 Transcription Factors
4300 Son ENSMUSG00000022961 Transcription Factors
4301 Cebpz ENSMUSG00000024081 Transcription Factors
4302 Epas1 ENSMUSG00000024140 Transcription Factors
4303 Setbp1 ENSMUSG00000024548 Transcription Factors
4304 Zfp511 ENSMUSG00000025470 Transcription Factors
4305 Cpeb1 ENSMUSG00000025586 Transcription Factors
4306 Carf ENSMUSG00000026017 Transcription Factors
4307 Ahctf1 ENSMUSG00000026491 Transcription Factors
4308 Blzf1 ENSMUSG00000026577 Transcription Factors
4309 Mllt10 ENSMUSG00000026743 Transcription Factors
4310 Myef2 ENSMUSG00000027201 Transcription Factors
4311 Gabpb1 ENSMUSG00000027361 Transcription Factors
4312 Rbck1 ENSMUSG00000027466 Transcription Factors
4313 Zgpat ENSMUSG00000027582 Transcription Factors
4314 Xpa ENSMUSG00000028329 Transcription Factors
4315 Casz1 ENSMUSG00000028977 Transcription Factors
4316 Cenpa ENSMUSG00000029177 Transcription Factors
4317 Zfp326 ENSMUSG00000029290 Transcription Factors
4318 Cnbp ENSMUSG00000030057 Transcription Factors
4319 Tmf1 ENSMUSG00000030059 Transcription Factors
4320 Dmrtc1a ENSMUSG00000031323 Transcription Factors
4321 Plscr1 ENSMUSG00000032369 Transcription Factors
4322 Ltf ENSMUSG00000032496 Transcription Factors
4323 Crebl2 ENSMUSG00000032652 Transcription Factors
4324 Gpbp1 ENSMUSG00000032745 Transcription Factors
4325 Gpbp1l1 ENSMUSG00000034042 Transcription Factors
4326 Zfp395 ENSMUSG00000034522 Transcription Factors
4327 Fam170a ENSMUSG00000035420 Transcription Factors
4328 Thyn1 ENSMUSG00000035443 Transcription Factors
4329 Rfxank ENSMUSG00000036120 Transcription Factors
4330 Cenpt ENSMUSG00000036672 Transcription Factors
4331 Cc2d1a ENSMUSG00000036686 Transcription Factors
4332 Zfp280c ENSMUSG00000036916 Transcription Factors
4333 Tfb1m ENSMUSG00000036983 Transcription Factors
4334 Capn15 ENSMUSG00000037326 Transcription Factors
4335 Bclaf1 ENSMUSG00000037608 Transcription Factors
4336 Parp12 ENSMUSG00000038507 Transcription Factors
4337 Zfp280d ENSMUSG00000038535 Transcription Factors
4338 Gabpb2 ENSMUSG00000038766 Transcription Factors
4339 Phb ENSMUSG00000038845 Transcription Factors
4340 Zfp503 ENSMUSG00000039081 Transcription Factors
4341 L3mbtl3 ENSMUSG00000039089 Transcription Factors
4342 Akna ENSMUSG00000039158 Transcription Factors
4343 Ciz1 ENSMUSG00000039205 Transcription Factors
4344 Zfp750 ENSMUSG00000039238 Transcription Factors
4345 Smarcal1 ENSMUSG00000039354 Transcription Factors
4346 Znfx1 ENSMUSG00000039501 Transcription Factors
4347 Zfp609 ENSMUSG00000040524 Transcription Factors
4348 Tet2 ENSMUSG00000040943 Transcription Factors
4349 Nfrkb ENSMUSG00000042185 Transcription Factors
4350 Elmsan1 ENSMUSG00000042507 Transcription Factors
4351 Pura ENSMUSG00000043991 Transcription Factors
4352 Nkrf ENSMUSG00000044149 Transcription Factors
4353 Zfp488 ENSMUSG00000044519 Transcription Factors
4354 Preb ENSMUSG00000045302 Transcription Factors
4355 Spz1 ENSMUSG00000046957 Transcription Factors
4356 Crebrf ENSMUSG00000048249 Transcription Factors
4357 Purg ENSMUSG00000049184 Transcription Factors
4358 Zfp280b ENSMUSG00000049764 Transcription Factors
4359 Tcf19 ENSMUSG00000050410 Transcription Factors
4360 Zfp608 ENSMUSG00000052713 Transcription Factors
4361 Adnp2 ENSMUSG00000053950 Transcription Factors
4362 Gon4l ENSMUSG00000054199 Transcription Factors
4363 Phtf1 ENSMUSG00000058388 Transcription Factors
4364 Rag1 ENSMUSG00000061311 Transcription Factors
4365 Zfp706 ENSMUSG00000062397 Transcription Factors
4366 D630045j12rik ENSMUSG00000063455 Transcription Factors
4367 Lyar ENSMUSG00000067367 Transcription Factors
4368 Cenps ENSMUSG00000073705 Transcription Factors
4369 Purb ENSMUSG00000094483 Transcription Factors
