# Supplementary material for: Single-cell transcriptomes and whole-brain projections of serotonin neurons in the mouse dorsal and median raphe nuclei
Source: eLife. 2019 Oct 24;8:e49424. doi: 10.7554/eLife.49424 (PMC6812963; doi:10.7554/eLife.49424)
Supplement: Supplementary file 3. — Contains gene pairs with rp >0.3, rp<–0.3. Contains gene pairs with rp >0.3, rp<–0.3. [file elife-49424-supp3.zip]

Archive with 1 entries (1 files):
- Suppl3.csv
