# Supplementary material for: Single-cell transcriptomes and whole-brain projections of serotonin neurons in the mouse dorsal and median raphe nuclei
Source: eLife. 2019 Oct 24;8:e49424. doi: 10.7554/eLife.49424 (PMC6812963; doi:10.7554/eLife.49424)
Supplement: Supplementary file 4. — Networks were constructed based on Pearson correlation coefficient (rp) of gene expression across all cells. Genes appear connected if rp >0.4. Edge width represents rp. Nodes are colored according to functional gene categories (Materials and methods). [file elife-49424-supp4.zip]

Archive with 3 entries (2 files):
- visNetwork.html
- __MACOSX/
- __MACOSX/._visNetwork.html
