# Supplementary material for: Single-cell transcriptomes and whole-brain projections of serotonin neurons in the mouse dorsal and median raphe nuclei
Source: eLife. 2019 Oct 24;8:e49424. doi: 10.7554/eLife.49424 (PMC6812963; doi:10.7554/eLife.49424)
Supplement: Supplementary file 5. — Regions were selected prior to analysis such that areas defined by individual layers (e.g., cortical layers I–VI), cell identity, and anatomical cardinal directions are collapsed into their parent region. Individual normalized regional densities for each brain are aligned to the heat maps from Figure 7E. [file elife-49424-supp5.xlsx]

## Sheet: Sheet1
Region Name	ABA ID	Vglut3 mean	Trh mean	p-value (uncorr.)	brain 1	brain 2	brain 3	brain 4	brain 5	brain 6	1: pass FDR (10%)	1	2	3	4	5	6	p-val	FDR
'Postpiriform transition area'	566	0.0335629	0.000350838	0.000612113	0.0307494	0.0296306	0.0403086	0	0.000752803	0.000299711	1
'Endopiriform nucleus'	942	0.0336489	0.000213187	0.00271333	0.0241823	0.0414632	0.0353013	0.000384428	7.27548e-05	0.000182379	1
'Magnocellular nucleus'	298	0.0366049	0.00145553	0.0102871	0.0232617	0.0498201	0.036733	0.00280166	0.000936999	0.000627934	1
'Piriform area'	961	0.0262586	0	0.000569248	0.0217435	0.0261637	0.0308684	0	0	0	1
'Perirhinal area'	922	0.020483	0.000152425	0.0127548	0.0269176	0.0112424	0.0232891	0.000457276	0	0	1
'Entorhinal area, lateral part'	918	0.0218484	2.47812e-05	0.000444425	0.0234711	0.0177686	0.0243054	0	0	7.43437e-05	1
'Anterior amygdalar area'	23	0.0286143	0.00339761	0.00535925	0.0194412	0.0334282	0.0329734	0.00374648	0.00310328	0.00334307	1
'Claustrum'	583	0.0208679	0	0.000497229	0.0170382	0.0216584	0.023907	0	0	0	1
'Preparasubthalamic nucleus'	356	0.0297672	0.00458099	0.015594	0.0181275	0.0388934	0.0322807	0.00679332	0.00289479	0.00405486	0
'Cortical subplate'	703	0.025175	0.00285753	0.0030912	0.0184651	0.0291097	0.0279502	0.0047086	0.00190545	0.00195854	1
'Agranular insular area'	95	0.0169915	4.48649e-06	0.00478625	0.01787	0.011415	0.0216895	0	1.34595e-05	0	1
'Piriform-amygdalar area'	788	0.0177	0	0.00522123	0.014497	0.0145027	0.0241004	0	0	0	1
'Nucleus of the lateral olfactory tract'	619	0.0206608	0.00033882	0.0252229	0.0111315	0.0312338	0.0196171	0.00010371	0.000155051	0.000757698	0
'Parasubthalamic nucleus'	364	0.0261882	0.0113028	0.173445	0.0144575	0.0254361	0.0386711	0.0226113	0.00546465	0.00583234	0
'Cortical amygdalar area'	631	0.014117	0.00102101	0.00303894	0.0147534	0.0103808	0.0172168	0.0005571	0.00185702	0.000648918	1
'Ectorhinal area'	895	0.0123073	0.000202651	0.00433703	0.0159853	0.00882021	0.0121164	0.000586331	0	2.16222e-05	1
'Bed nucleus of the accessory olfactory tract'	292	0.00885748	0	0.0799515	0.0130064	0.00127696	0.0122891	0	0	0	0
'Olfactory areas'	698	0.0107862	2.81263e-05	0.00238318	0.00766147	0.0126424	0.0120548	4.54619e-05	1.60068e-05	2.29103e-05	1
'Induseum griseum'	19	0.0066768	0	0.106205	0.00986838	0.000252162	0.00990986	0	0	0	0
'Fundus of striatum'	998	0.0173528	0.00767217	0.161126	0.0112353	0.0213189	0.0195042	0.0168269	0.0011913	0.00499827	0
'Intercalated amygdalar nucleus'	1105	0.0171192	0.0164217	0.963782	0.0138213	0.0175131	0.0200233	0.0450629	0.00144592	0.00275621	0
'Entorhinal area, medial part, dorsal zone'	926	0.00625583	0.000205824	0.0119117	0.00865526	0.00388088	0.00623136	0	0.000251757	0.000365716	1
'Prosubiculum'	484682470	0.00620375	0.00020013	0.0412868	0.0102367	0.00438197	0.00399252	0.000157129	0	0.000443261	0
'Gustatory areas'	1057	0.00607325	0	0.0022665	0.00586519	0.00467184	0.00768272	0	0	0	1
'Taenia tecta'	589	0.005948	6.93631e-05	0.000189827	0.00678811	0.00530321	0.00575268	0.000208089	0	0	1
'Visceral area'	677	0.00543054	8.19265e-05	0.00538722	0.00585529	0.0035741	0.00686223	1.69223e-05	0.000228857	0	1
'Ventral auditory area'	1018	0.00581776	0.00132927	0.0421569	0.00721209	0.00353936	0.00670183	0.00329105	0	0.00069674	0
'Olfactory tubercle'	754	0.00563819	0.00057951	0.00132435	0.00569757	0.00490153	0.00631546	0.00153668	0	0.000201852	1
'Anterior olfactory nucleus'	159	0.00568538	0	0.000917135	0.00439724	0.00625342	0.00640548	0	0	0	1
'Orbital area'	714	0.00456299	3.1849e-05	0.0290945	0.00482672	0.00208636	0.0067759	9.55469e-05	0	0	0
'Prelimbic area'	972	0.00409975	0	0.0432917	0.00557647	0.00129189	0.0054309	0	0	0	0
'Dentate nucleus'	846	0.00394696	0.000321822	0.392705	0.0114919	0.000348949	0	0	0	0.000965467	0
'Midbrain trigeminal nucleus'	460	0.00462499	0.00032802	0.0441212	0.00746649	0.00274775	0.00366072	0	0.000984059	0	0
'Basomedial amygdalar nucleus'	319	0.0175559	0.00701926	0.0180475	0.0126573	0.0200398	0.0199706	0.00468046	0.00861043	0.0077669	0
'Temporal association areas'	541	0.00607672	0.00293725	0.2794	0.00713314	0.00520828	0.00588876	0.00779661	0	0.00101515	0
'Primary somatosensory area, mouth'	345	0.00359227	2.11476e-05	0.17299	0.00184804	0.00104942	0.00787934	0	0	6.34428e-05	0
'Postrhinal area'	312782628	0.00513904	0.000424283	0.000440353	0.00528905	0.00524048	0.00488759	0	0	0.00127285	1
'Supragenual nucleus'	318	0.00287191	0	0.369103	0.00855178	0	6.39504e-05	0	0	0	0
'Dorsal peduncular area'	814	0.00367618	0.000277905	0.0164692	0.00507276	0.00227216	0.00368362	0.000833715	0	0	0
'Primary auditory area'	1002	0.00344274	0.000225618	0.00361018	0.00432379	0.00269379	0.00331063	0.000675309	0	1.54608e-06	1
'Primary somatosensory area, nose'	353	0.00293775	0	0.039857	0.00364144	0.00100436	0.00416745	0	0	0	0
'Infralimbic area'	44	0.00291355	0.000224336	0.08208	0.00505574	0.00115325	0.00253167	0.000673008	0	0	0
'Field CA1'	382	0.0035488	0.00035877	0.0391724	0.00489561	0.00420593	0.00154487	0.000893307	3.82911e-05	0.000144711	0
'Anterior cingulate area'	31	0.00228651	0.000178529	0.0852978	0.00407753	0.00111667	0.00166533	0.000535588	0	0	0
'Nucleus incertus'	604	0.00213795	0.000204523	0.360436	0.00585443	6.10086e-05	0.000498426	0	0.000613569	0	0
'Frontal pole, cerebral cortex'	184	0.00219799	0	0.039627	0.00362923	0.0012265	0.00173824	0	0	0	0
'Primary motor area'	985	0.00235327	1.36259e-05	0.00266308	0.00241263	0.00171634	0.00293083	0	0	4.08778e-05	1
'Main olfactory bulb'	507	0.0025568	0	0.00200851	0.00304518	0.0027633	0.00186192	0	0	0	1
'Primary somatosensory area, barrel field'	329	0.00220643	6.55171e-05	0.0122711	0.00301358	0.00132414	0.00228157	0.000196551	0	0	1
'Locus ceruleus'	147	0.00274587	0.000363431	0.0662608	0.00276519	0.00121551	0.00425689	0	0.00109029	0	0
'Secondary motor area'	993	0.00203297	0	0.0687692	0.00364653	0.000951093	0.00150128	0	0	0	0
'Bed nucleus of the anterior commissure'	287	0.00186372	0	0.246101	0.00104978	0	0.00454138	0	0	0	0
'Primary somatosensory area, upper limb'	369	0.00193467	6.35889e-05	0.0396526	0.00284102	0.000751409	0.00221157	0	0	0.000190767	0
'Dorsal auditory area'	1011	0.00186291	3.45472e-05	0.0311006	0.0029056	0.000987923	0.00169521	0.000103642	0	0	0
'Rostrolateral visual area'	417	0.00222372	0	0.0248855	0.00311941	0.00255624	0.000995504	0	0	0	0
'Posterior auditory area'	1027	0.00190805	3.54056e-05	0.0192999	0.00284699	0.0011775	0.00169966	0	0	0.000106217	0
'Supplemental somatosensory area'	378	0.00180078	4.89875e-05	0.0219475	0.00219158	0.000848573	0.00236219	0.000146962	0	0	0
'Nucleus raphe pontis'	238	0.00151912	0	0.277702	0.00393363	0.000166711	0.000457005	0	0	0	0
'Parasubiculum'	843	0.0017501	1.05152e-05	0.141363	0.0036333	0.00103906	0.000577937	0	0	3.15455e-05	0
'Superior central nucleus raphe'	679	0.00192918	0.000288699	0.320894	0.00479823	0.000281831	0.000707473	0	0.000295324	0.000570772	0
'Subiculum'	502	0.00230932	0.000733938	0.2111	0.00417065	0.00157712	0.00118017	0.0016775	1.82954e-05	0.000506017	0
'Postsubiculum'	1037	0.00155073	1.27356e-05	0.294673	0.00409255	0.000485605	7.40394e-05	0	0	3.82068e-05	0
'Primary somatosensory area, unassigned'	182305689	0.00164429	3.5094e-05	0.0316574	0.00220129	0.000656287	0.0020753	0	0	0.000105282	0
'Interposed nucleus'	91	0.00139734	0	0.293026	0.00370681	0.000298883	0.00018632	0	0	0	0
'Laterointermediate area'	312782574	0.00393349	0.00026461	0.162937	0.0014953	0.00818303	0.00212214	0	0	0.000793831	0
'Sublaterodorsal nucleus'	358	0.0020264	0	0.0350344	0.00258183	0.00275986	0.000737508	0	0	0	0
'Subceruleus nucleus'	350	0.00173016	0	0.117081	0.00323788	0.00172233	0.000230285	0	0	0	0
'Barrington''s nucleus'	280	0.00193994	0	0.00333001	0.001972	0.00246031	0.00138751	0	0	0	1
'Anterolateral visual area'	402	0.00150925	0	0.016143	0.002248	0.00100577	0.00127397	0	0	0	0
'Anteromedial visual area'	394	0.00182513	0	0.0411003	0.00224993	0.0026111	0.000614358	0	0	0	0
'Accessory facial motor nucleus'	576	0.00132688	0	0.2244	0.00310461	0.000876015	0	0	0	0	0
'Area prostriata'	484682508	0.00115552	2.4219e-05	0.313688	0.00311735	0.00026145	8.7752e-05	0	0	7.26571e-05	0
'Presubiculum'	1084	0.00212612	0.000552128	0.267319	0.00429371	0.00125275	0.000831897	0	0	0.00165638	0
'Field CA2'	423	0.001238	0.000136704	0.166934	0.00250028	0.000775948	0.000437786	0.000408339	0	1.77261e-06	0
'Posterolateral visual area'	425	0.00129309	0.000154339	0.125969	0.00212024	0.000200577	0.00155847	0	0	0.000463016	0
'Primary somatosensory area, lower limb'	337	0.00122841	0	0.0945617	0.00229123	0.0010193	0.000374708	0	0	0	0
'Tegmental reticular nucleus'	574	0.000977155	0	0.173887	0.00214573	0.000233227	0.000552506	0	0	0	0
'Primary visual area'	385	0.00137576	0.000102209	0.00579527	0.00125156	0.00108341	0.0017923	0	0	0.000306628	1
'Anterior area'	312782546	0.00142931	0	0.0691893	0.00191469	0.00209797	0.000275281	0	0	0	0
'Septohippocampal nucleus'	333	0.000917276	0	0.0826186	0.00143052	0.000133263	0.00118805	0	0	0	0
'Posterodorsal tegmental nucleus'	599626927	0.00102836	0.000149477	0.304018	0.00244206	0	0.000643024	0	0.000448431	0	0
'Fasciola cinerea'	982	0.000904098	6.02798e-05	0.356107	0.00251869	9.70604e-05	9.65401e-05	0	0	0.000180839	0
'Medial accesory oculomotor nucleus'	549009211	0.00244925	0.000662737	0.0867546	0.00180408	0.00219614	0.00334752	0	4.38927e-05	0.00194432	0
'Nucleus accumbens'	56	0.00306041	0.00137825	0.0436668	0.00282583	0.00238892	0.00396647	0.00123703	0.00201798	0.000879757	0
'Lateral visual area'	409	0.00212069	0.000440324	0.0238876	0.00197405	0.0024696	0.00191842	0	0	0.00132097	0
'Basolateral amygdalar nucleus'	295	0.0127284	0.00907165	0.277756	0.0105859	0.0140798	0.0135195	0.0142121	0.0050435	0.00795937	0
'Spinal nucleus of the trigeminal, oral part'	445	0.000939519	5.63289e-05	0.0297755	0.0013063	0.000434049	0.00107821	0	0.000168987	0	0
'Accessory olfactory bulb'	151	0.00099982	0	0.0105568	0.00134838	0.00105975	0.000591332	0	0	0	1
'Primary somatosensory area, trunk'	361	0.0011089	0	0.0440446	0.00146223	0.00151918	0.000345286	0	0	0	0
'Dentate gyrus'	726	0.00124009	0.000277171	0.103427	0.0019724	0.00128081	0.000467072	0.000554296	7.339e-05	0.000203827	0
'Hippocampo-amygdalar transition area'	589508447	0.00160737	0.000376261	0.0433813	0.00198986	0.00141587	0.00141639	0	0	0.00112878	0
'Fastigial nucleus'	989	0.00056371	0	0.373901	0.00169113	0	0	0	0	0	0
'posteromedial visual area'	533	0.00102065	0	0.0317123	0.000745488	0.0016493	0.000667152	0	0	0	0
'Retroparafascicular nucleus'	549009203	0.000626791	0	0.121758	0.00126476	0.000352623	0.000262996	0	0	0	0
'Pontine gray'	931	0.000501199	0	0.275494	0.00129036	2.89039e-05	0.000184336	0	0	0	0
'Retrosplenial area'	254	0.00066155	0.000158949	0.188167	0.0012644	0.000368381	0.000351871	0.00035575	5.8023e-05	6.30754e-05	0
'Abducens nucleus'	653	0.000464123	0	0.124626	0.000798437	0	0.000593933	0	0	0	0
'Pontine reticular nucleus, caudal part'	1093	0.00108087	0.000219069	0.0231052	0.00129246	0.00129386	0.000656302	0	0.000377245	0.000279961	0
'Field CA3'	463	0.000497253	7.51262e-05	0.148391	0.000929055	0.000426025	0.000136677	0.000160788	0	6.45907e-05	0
'Posterodorsal preoptic nucleus'	914	0.00121077	0.000637418	0.696724	0.0036323	0	0	0	0	0.00191225	0
'Principal sensory nucleus of the trigeminal'	7	0.000936593	9.27026e-05	0.183773	0.000466443	0.00197908	0.000364255	0	0.000211593	6.65145e-05	0
'Subfornical organ'	338	0.000237636	0	0.373901	0.000712909	0	0	0	0	0	0
'Nucleus raphe magnus'	206	0.00036147	7.22152e-05	0.332196	0.000862575	5.98834e-05	0.000161952	0	0.000216646	0	0
'Lateral septal nucleus'	242	0.000351118	0.000106466	0.325289	0.000767615	0.000174161	0.000111579	0.000232809	4.05664e-05	4.60224e-05	0
'Parvicellular motor 5 nucleus'	549009223	0.00168228	0.000250444	0.331708	0.000868252	0.0041786	0	0	0.000751333	0	0
'Triangular nucleus of septum'	581	0.000240299	0	0.0560109	0.000363668	6.48205e-05	0.00029241	0	0	0	0
'Hippocampal formation'	1089	0.00219086	0.00201901	0.896325	0.00317572	0.00187159	0.00152529	0.00392174	6.10223e-06	0.0021292	0
'Parafascicular nucleus'	930	0.000679778	0.000323726	0.372713	0.0007462	0.000114308	0.00117883	0	0.000371515	0.000599662	0
'Gigantocellular reticular nucleus'	1048	0.000771657	0.000315251	0.358659	0.00127783	0.000821498	0.000215642	0	0.000945753	0	0
'Ansiform lobule'	1017	8.60702e-05	0	0.373901	0.00025821	0	0	0	0	0	0
'Septofimbrial nucleus'	310	0.000328082	0.000124718	0.189689	0.000439299	0.000281948	0.000262998	0	1.74061e-05	0.000356749	0
'Intermediate reticular nucleus'	136	0.000386197	0.000187003	0.387917	0.000551074	0.000261675	0.000345842	0	0.000561008	0	0
'Vascular organ of the lamina terminalis'	763	2.85814e-05	0	0.373901	8.57443e-05	0	0	0	0	0	0
'Nucleus of the solitary tract'	651	0.000132311	0	0.373901	0	0.000396932	0	0	0	0	0
'Posterior complex of the thalamus'	1020	3.3915e-05	4.08876e-06	0.348725	1.16044e-06	1.13255e-05	8.9259e-05	0	0	1.22663e-05	0
'Vestibular nuclei'	701	0.00108104	0.000470781	0.373627	0.00150825	0.00146655	0.000268325	0	0.00137981	3.25373e-05	0
'Pons'	771	0.000891502	0.0004875	0.366959	0.00141271	0.000628219	0.000633581	0	0.0010347	0.000427803	0
'Vestibulocerebellar nucleus'	589508455	0.000904013	0.00064516	0.823747	0.00265762	0	5.44189e-05	0	0.00193548	0	0
'Perihypoglossal nuclei'	154	0.00103681	0.000549859	0.579826	0.00205695	0.00105349	0	0	0.00164958	0	0
'Ethmoid nucleus of the thalamus'	560581551	0.000137831	9.73419e-05	0.765834	4.64288e-05	1.54449e-05	0.000351621	0	0.000228274	6.3752e-05	0
'Interpeduncular nucleus'	100	0.000233546	0.000209628	0.912204	0.000506125	4.53873e-05	0.000149125	0	0.000496508	0.000132376	0
'Parvicellular reticular nucleus'	852	0.000831084	0.000538254	0.638608	0.00115613	0.000442663	0.000894461	0	0.00161476	0	0
'Paracentral nucleus'	907	0.000176483	0.00014736	0.823148	0.00014102	0.000253642	0.000134786	0	6.63301e-05	0.00037575	0
'Mediodorsal nucleus of thalamus'	362	0.00102207	0.00083772	0.800215	0.000651625	0.000352377	0.00206222	0.000130532	0.000760779	0.00162185	0
'Submedial nucleus of the thalamus'	366	0.0019595	0.00117367	0.456969	0.00191969	0.0028912	0.00106761	0.0001352	0.000645643	0.00274016	0
'Anterior pretectal nucleus'	215	0.000952945	0.000840606	0.837454	0.000399905	0.00088457	0.00157436	7.39637e-05	0.00125658	0.00119128	0
'Intertrigeminal nucleus'	549009227	0.00069206	0.000590143	0.907608	0.000240374	0.00183581	0	0	0	0.00177043	0
'Rostral linear nucleus raphe'	197	0.00841177	0.00425176	0.390368	0.00925622	0.0104545	0.00552457	0	0.000386915	0.0123684	0
'Ventral tegmental area'	749	0.0155873	0.0114633	0.244814	0.0116104	0.0173609	0.0177907	0.0141505	0.00692981	0.0133096	0
'Parabrachial nucleus'	867	0.00215583	0.00190733	0.858882	0.00391587	0.00141475	0.00113689	0	0.00315214	0.00256984	0
'Pontine central gray'	898	0.00244657	0.00240326	0.987277	0.0049942	0.000713524	0.001632	0	0.00679029	0.000419484	0
'Lateral hypothalamic area'	194	0.0104609	0.00887259	0.467437	0.00836821	0.0100791	0.0129354	0.0110033	0.00606534	0.0095491	0
'Edinger-Westphal nucleus'	975	0.00757509	0.00485851	0.474963	0.00714467	0.00950321	0.0060774	0	0.00342627	0.0111493	0
'Interfascicular nucleus raphe'	12	0.00728028	0.00607636	0.811872	0.0123729	0.00311094	0.00635696	0	0.00492965	0.0132994	0
'Central linear nucleus raphe'	591	0.0268802	0.0135808	0.281969	0.0183193	0.0440282	0.0182931	0.00141415	0.0231618	0.0161666	0
'Dorsal nucleus raphe'	872	0.027809	0.0223946	0.758003	0.0179648	0.0475807	0.0178817	0	0.0218201	0.0453638	0
'Trochlear nucleus'	115	0.0392433	0.0496123	0.759758	0.0258875	0.0756912	0.0161511	0	0.0863508	0.0624861	0
'Periventricular hypothalamic nucleus, intermediate part'	118	0.000107418	0.0212011	0.125529	0.000270726	5.15263e-05	0	0.000864546	0.0244834	0.0382555	0
'Peripeduncular nucleus'	1044	0.000298724	0.0207743	0.121976	0.000896171	0	0	0	0.0332748	0.0290482	0
'Paraventricular hypothalamic nucleus, descending division'	63	0.00124694	0.0278824	0.0291057	0.00163156	0.000768919	0.00134035	0.0424177	0.0148454	0.0263841	0
'Ventromedial hypothalamic nucleus'	693	9.69572e-05	0.0248187	0.0146298	0.000262676	0	2.81953e-05	0.0346798	0.0258162	0.0139602	0
'Suprageniculate nucleus'	325	0.000378922	0.0148356	0.129254	0.00113676	0	0	0	0.0248957	0.0196112	0
'Posterior intralaminar thalamic nucleus'	560581563	0.000860859	0.0219363	0.0033833	0.00167963	0.000901227	1.72381e-06	0.0281826	0.0167211	0.0209051	1
'Lateral amygdalar nucleus'	131	0.00782167	0.0460829	0.325301	0.00440955	0.0115594	0.00749606	0.114259	0.0114245	0.0125653	0
'Globus pallidus, external segment'	1022	0.000545519	0.0353709	0.26548	0.000382037	0.000752672	0.000501848	0.0884434	0.000957018	0.0167122	0
'Paraventricular hypothalamic nucleus'	38	0.000401749	0.0137494	0.047161	0.000975615	7.46295e-06	0.000222169	0.00498535	0.0151835	0.0210793	0
'Midbrain reticular nucleus, retrorubral area'	246	0.00175179	0.0165098	0.000408681	0.00252492	0.00140342	0.00132702	0.0140159	0.0184128	0.0171006	1
'Paratrochlear nucleus'	606826663	0.00918788	0.0146637	0.506778	0.00825698	0.0111969	0.00810974	0	0.0196952	0.024296	0
'Posterior limiting nucleus of the thalamus'	1029	0.000549005	0.0105229	0.141891	0.00135789	0.000211914	7.72104e-05	0	0.013342	0.0182266	0
'Anterior hypothalamic nucleus'	88	0.000421929	0.0120641	0.00056513	0.00110065	1.73454e-06	0.000163405	0.00995032	0.012509	0.0137332	1
'Subparaventricular zone'	347	0.000375836	0.0103772	0.0418235	0.00112751	0	0	0.00364951	0.0139152	0.0135669	0
'Cuneiform nucleus'	616	0.000674542	0.00946439	0.144072	0.00135646	0.00037957	0.000287593	0	0.0124653	0.0159278	0
'Oculomotor nucleus'	35	0.00312843	0.0102385	0.39324	0.00397614	0.00409996	0.00130919	0	0.00614587	0.0245697	0
'Perifornical nucleus'	576073704	0.00173588	0.00985664	0.134308	0.00210106	0.000854697	0.00225188	0.00123716	0.0144182	0.0139146	0
'Periaqueductal gray'	795	0.00365281	0.0106536	0.132696	0.00461	0.00405287	0.00229557	0.00340983	0.0150624	0.0134886	0
'Periventricular hypothalamic nucleus, anterior part'	30	0.000211047	0.00787595	0.18789	0.000633142	0	0	0	0.00697664	0.0166512	0
'Dorsomedial nucleus of the hypothalamus'	830	0.000234859	0.0106483	8.08397e-06	0.000704443	0	1.34187e-07	0.0111806	0.0103478	0.0104165	1
'Nucleus sagulum'	271	5.80238e-05	0.00835261	0.0178776	6.41582e-05	0.000105802	4.11143e-06	0.00408303	0.0102579	0.0107169	0
'Dorsal terminal nucleus of the accessory optic tract'	75	0.000190285	0.00720918	0.385532	0.000570854	0	0	0	0.0216275	0	0
'Posterior amygdalar nucleus'	780	0.00393	0.00924749	0.383071	0.00374358	0.0032363	0.00481011	0.00226908	0.00557003	0.0199034	0
'Ventromedial preoptic nucleus'	576073699	9.56374e-05	0.00671998	0.323265	0.000286912	0	0	0	0.0184461	0.00171383	0
'Hypothalamus'	1097	0.00193076	0.0101692	9.88291e-06	0.00176521	0.00169451	0.00233256	0.0102933	0.0097486	0.0104657	1
'Nucleus of the brachium of the inferior colliculus'	580	0.000492042	0.0052423	0.153963	6.0833e-05	0	0.00141529	0	0.0087038	0.00702311	0
'Xiphoid thalamic nucleus'	560581559	0.00474554	0.00658023	0.624727	0.00347065	0.00691735	0.00384862	0	0.0100194	0.00972128	0
'Ventral part of the lateral geniculate complex'	178	0.000577933	0.0073125	0.0296399	0.000540786	0.000817162	0.00037585	0.00957066	0.00326095	0.00910589	0
'Intergeniculate leaflet of the lateral geniculate complex'	27	6.63048e-05	0.0133247	0.266831	0.000198914	0	0	0.0337531	0.00103877	0.00518211	0
'Central amygdalar nucleus'	536	0.0107138	0.0193333	0.378156	0.00950699	0.00824791	0.0143865	0.0358604	0.00760918	0.0145302	0
'Ventral tegmental nucleus'	757	0.00181212	0.00576099	0.543131	0.00477682	0.000215818	0.000443717	0	0.017283	0	0
'Perireunensis nucleus'	1077	0.00200847	0.00575101	0.240813	0.00200926	0.00156212	0.00245404	0.00113857	0.00560051	0.0105139	0
'Posterior hypothalamic nucleus'	946	0.000896256	0.00492907	0.217273	0.00196011	0.000415724	0.000312932	0.000855141	0.00388491	0.0100472	0
'Medial terminal nucleus of the accessory optic tract'	58	0.00218154	0.00588525	0.489721	0.00102381	0	0.00552081	0.00182371	0.000823926	0.0150081	0
'Accessory supraoptic group'	332	0.000207221	0.00418852	0.266816	0.000621664	0	0	0	0.00236838	0.0101972	0
'Thalamus'	549	0.000848235	0.00512285	0.0393566	0.00111285	0.000719181	0.000712669	0.00251291	0.00549563	0.00736003	0
'Medial pretectal area'	531	0.000393624	0.00420413	0.1448	4.81823e-05	0.000237249	0.000895439	3.78337e-05	0.00596782	0.00660675	0
'Suprachiasmatic nucleus'	286	0.000134778	0.0040163	0.211936	0.000404333	0	0	0	0.0089171	0.00313178	0
'Pallidum'	803	0.00689327	0.0201751	0.437424	0.00576451	0.00690155	0.00801376	0.0507526	0.00170002	0.00807267	0
'Cerebellum'	512	0.000554742	0.00408269	0.329515	0.001006	0.000438383	0.000219844	0	0.0103288	0.00191928	0
'Arcuate hypothalamic nucleus'	223	1.92239e-05	0.0037819	0.33149	5.76716e-05	0	0	0.000250009	0.0105959	0.000499739	0
'Pedunculopontine nucleus'	1052	0.000876504	0.00517009	0.0117022	0.00176013	0.000187126	0.000682256	0.00362405	0.00529608	0.00659015	1
'Subparafascicular area'	609	0.000887873	0.00422317	0.245034	0.00130689	0.000211091	0.00114563	0	0.0084036	0.0042659	0
'Globus pallidus, internal segment'	1031	0.000938099	0.00741381	0.0793374	0.000813222	0.000512136	0.00148894	0.0128519	0.0039626	0.00542688	0
'Dorsal premammillary nucleus'	980	0.000652946	0.00475573	0.138736	0.000948713	0.000562025	0.000448099	0.00322035	0.00912794	0.0019189	0
'Ventral premammillary nucleus'	1004	0.00011535	0.00344778	0.330326	0.000191834	0	0.000154217	0	0.00944403	0.000899291	0
'Tuberal nucleus'	614	6.11923e-05	0.0057599	0.0992944	6.55312e-05	9.68212e-06	0.000108364	0.00943878	0.00726079	0.000580142	0
'Lateral posterior nucleus of the thalamus'	218	0.000109384	0.00324049	0.139199	0.000302983	8.8755e-06	1.62922e-05	0	0.00398883	0.00573264	0
'Subparafascicular nucleus'	406	0.000552511	0.00365103	0.119431	0.000820267	0.000639156	0.000198108	0.000893059	0.0062846	0.00377544	0
'Nucleus of reuniens'	181	0.0027632	0.00424343	0.562965	0.00281291	0.00336642	0.00211026	0	0.00473211	0.0079982	0
'Medial geniculate complex'	475	0.000180125	0.00428181	0.0115003	0.000402184	0.000105168	3.30244e-05	0.00463496	0.00253991	0.00567057	1
'Superior colliculus, motor related'	294	0.0005671	0.0033041	0.174667	0.000998181	0.000157262	0.000545857	3.90077e-05	0.00461958	0.00525371	0
'Subgeniculate nucleus'	321	0	0.00286878	0.373901	0	0	0	0	0.00860635	0	0
'Anterior tegmental nucleus'	231	0.00343559	0.00469868	0.745141	0.00716047	0.00314631	0	0	0.0102108	0.00388521	0
'Medial preoptic nucleus'	515	0.000340966	0.00299609	0.289073	0.000954229	6.86692e-05	0	4.48386e-05	0.0071858	0.00175764	0
'Zona incerta'	797	0.0013836	0.00466926	0.0111124	0.00116494	0.00175223	0.00123363	0.0054177	0.00534427	0.00324582	1
'Retrochiasmatic area'	173	0.000117607	0.0036609	0.0967092	0.000318247	0	3.4575e-05	0.00359258	0.00652818	0.000861959	0
'Bed nuclei of the stria terminalis'	351	0.00154809	0.00422831	0.0312234	0.00138028	0.00064935	0.00261463	0.00307608	0.00503118	0.00457768	0
'Superior colliculus, sensory related'	302	0.000400026	0.00350068	0.00199426	0.000988197	9.10661e-05	0.000120815	0.00297816	0.00345335	0.00407053	1
'Rhomboid nucleus'	189	0.000694485	0.00282739	0.258427	0.00122278	0.000479541	0.000381138	0	0.00553309	0.00294907	0
'Supraoptic nucleus'	390	0.00224252	0.0129733	0.401021	0.00449874	0.000374144	0.00185469	0.0356285	0.00329129	0	0
'Nucleus of the posterior commissure'	634	0.000317436	0.00251598	0.249245	0.00085226	3.52513e-05	6.47967e-05	0	0.00203323	0.00551471	0
'Parabigeminal nucleus'	874	3.62892e-05	0.00229873	0.380786	0.000108868	0	0	0	0.00689618	0	0
'Midbrain'	313	0.00394038	0.0045501	0.692547	0.00341037	0.00478075	0.00363003	0.00207285	0.00680044	0.00477701	0
'Medial preoptic area'	523	0.000557305	0.00351602	0.0257481	0.00120348	0.000159588	0.000308846	0.00370082	0.00478214	0.00206509	0
'Parataenial nucleus'	15	0.000598819	0.00256031	0.231541	0.00109415	8.34636e-05	0.000618845	0	0.00304082	0.00464011	0
'Laterodorsal tegmental nucleus'	162	0.00423066	0.00464544	0.901844	0.00618668	0.00205738	0.00444793	0	0.0100396	0.00389675	0
'Ventrolateral preoptic nucleus'	689	0.000166232	0.00348552	0.132668	4.08767e-05	0.000107651	0.000350167	0.00481102	0.00564552	0	0
'Midbrain reticular nucleus'	128	0.002028	0.00360975	0.206452	0.00265839	0.00192505	0.00150056	0.00177834	0.00519576	0.00385514	0
'Dorsal tegmental nucleus'	880	0.00303369	0.00402743	0.799472	0.00561317	0.000568632	0.00291926	0	0.0106959	0.00138641	0
'Periventricular hypothalamic nucleus, preoptic part'	133	5.00251e-05	0.00192474	0.239191	0.000146316	0	3.75955e-06	0	0.00454139	0.00123284	0
'Anteroventral periventricular nucleus'	272	0.000284059	0.00362158	0.0896365	0.000457745	0.000368807	2.56235e-05	0.00627247	0.00347892	0.00111337	0
'Anteroventral preoptic nucleus'	263	0.000475635	0.00462829	0.185302	0.00137123	2.18777e-05	3.38032e-05	0.00941489	0.00380843	0.000661538	0
'Lateral terminal nucleus of the accessory optic tract'	66	0.000341865	0.00203808	0.261997	0.000661306	0.000364288	0	0	0.00441568	0.00169857	0
'Dorsal part of the lateral geniculate complex'	170	8.8528e-05	0.00512798	0.246334	0.000245351	2.02326e-05	0	0.0125226	0.00202355	0.000837811	0
'Periventricular hypothalamic nucleus, posterior part'	126	0	0.00179922	0.373901	0	0	0	0	0.00539766	0	0
'Supratrigeminal nucleus'	534	0.00073561	0.00221501	0.325028	0.00200511	0.000122326	7.93952e-05	0	0.00390197	0.00274305	0
'Subcommissural organ'	599626923	1.98405e-05	0.0017241	0.135878	5.95214e-05	0	0	0	0.00205783	0.00311447	0
'Paraventricular nucleus of the thalamus'	149	0.000750116	0.00216063	0.347196	0.00101685	4.19911e-05	0.00119151	0	0.00206416	0.00441773	0
'root'	997	0.00025155	0.00413561	0.197048	0.000278176	0.000328823	0.000147651	0.00911645	0.00221524	0.00107514	0
'ventricular systems'	73	8.66135e-05	0.00247224	0.0158123	7.00101e-05	9.49824e-05	9.48479e-05	0.00307541	0.00305459	0.00128671	0
'Parastrial nucleus'	1109	0.000407587	0.00196475	0.204849	0.00115518	5.46433e-06	6.21191e-05	0.000171373	0.00344956	0.00227331	0
'Interanterodorsal nucleus of the thalamus'	1113	0.000222676	0.00226735	0.00130566	0.000239199	0.000108118	0.000320712	0.00207903	0.00196598	0.00275704	1
'Substantia nigra, compact part'	374	0.00208067	0.00421542	0.357424	0.000199732	6.33792e-05	0.00597889	0.00550067	0.00343052	0.00371506	0
'Nucleus of the optic tract'	628	0.000444406	0.00222254	0.125474	2.42748e-05	0.00130894	0	0.00256668	0.000675445	0.00342549	0
'Central lateral nucleus of the thalamus'	575	0.000101039	0.00153113	0.148586	0.000161694	3.29292e-05	0.000108493	0	0.00269711	0.00189629	0
'Anteromedial nucleus'	127	0.000135303	0.00331792	0.17562	0.000240331	5.68174e-05	0.000108761	0.00713707	0.00195727	0.000859425	0
'Inferior colliculus'	4	0.000315926	0.00159745	0.260899	0.000731791	8.423e-05	0.000131756	0	0.00330968	0.00148266	0
'Peritrigeminal zone'	549009215	0.000643832	0.00167967	0.5223	0.00104456	0.000781316	0.000105624	0	0.00457179	0.000467212	0
'Posterior pretectal nucleus'	1061	9.06266e-05	0.00160917	0.0851141	0.000118377	7.42775e-05	7.92257e-05	0.000753543	0.0029231	0.00115086	0
'Medial habenula'	483	8.36717e-05	0.00135715	0.360339	7.42824e-06	8.74816e-05	0.000156105	0	0.000252368	0.00381908	0
'Posterior triangular thalamic nucleus'	563807435	0.00115146	0.00395084	0.239982	0.00236505	0.000675113	0.000414204	0.00767043	0.00302087	0.00116123	0
'Striatum'	477	0.00534848	0.00873825	0.538505	0.00490566	0.00485526	0.00628452	0.018622	0.00223078	0.00536194	0
'Ventral medial nucleus of the thalamus'	685	0.000642159	0.00425565	0.306594	0.000478468	0.000589114	0.000858893	0.0104033	0.000754553	0.00160906	0
'Motor nucleus of trigeminal'	621	0.000762133	0.00150315	0.612276	0.000612977	0.00160714	6.62863e-05	0	0.00403315	0.000476307	0
'Central lobule'	920	0.000275968	0.00141752	0.427534	0.00046211	0.000222501	0.000143292	3.90009e-05	0.00399656	0.00021699	0
'Lateral preoptic area'	226	0.00357804	0.00551044	0.423094	0.00310849	0.00237756	0.00524808	0.00934452	0.00267242	0.00451438	0
'Lateral dorsal nucleus of thalamus'	155	4.99258e-05	0.00106223	0.390438	4.62701e-05	0	0.000103507	0	2.11989e-05	0.00316549	0
'Anterodorsal preoptic nucleus'	72	0.000299454	0.00122371	0.373221	0.000898363	0	0	0	0.000757364	0.00291378	0
'Accessory trigeminal nucleus'	549009219	0.00111076	0.00152924	0.798215	0.0012846	0.00102689	0.00102078	0	0	0.00458772	0
'Cochlear nuclei'	607	0.000113782	0.00100217	0.427406	1.92989e-05	0.00030672	1.5328e-05	0	0.00300652	0	0
'Mammillary body'	331	0.00144244	0.00168179	0.867092	0.00186731	0.00118022	0.00127981	0	0.00429518	0.000750195	0
'Culmen'	928	0.000192433	0.0010249	0.339296	0.00055001	2.45136e-05	2.77502e-06	0	0.00247817	0.000596534	0
'Central medial nucleus of the thalamus'	599	0.000505872	0.0018863	0.0849768	0.000555924	8.67802e-05	0.000874913	0.00290084	0.000963655	0.0017944	0
'Intermediate geniculate nucleus'	563807439	0.000333519	0.0009071	0.569142	0	0.00064171	0.000358846	0	0	0.0027213	0
'Medial septal nucleus'	564	0.000563652	0.00152897	0.342065	0.00116066	2.41746e-05	0.000506124	0.00141258	0.000146982	0.00302736	0
'Anteroventral nucleus of thalamus'	255	3.975e-05	0.000868597	0.263938	4.6565e-05	0	7.2685e-05	0.00026742	0.00214388	0.000194491	0
'Lateral habenula'	186	0.00118185	0.00138513	0.815956	0.00121468	0.000764655	0.00156621	0	0.00144012	0.00271527	0
'Subthalamic nucleus'	470	0.00336677	0.00748233	0.578832	0.000745182	0.00441647	0.00493866	0.0208487	0.000184081	0.00141421	0
'Intermediodorsal nucleus of the thalamus'	59	0.000775323	0.00116995	0.696176	0.0010031	6.33809e-05	0.00125949	0	0.000647058	0.00286278	0
'Substantia nigra, reticular part'	381	0.000406722	0.00147367	0.117293	7.80117e-05	9.04633e-06	0.00113311	0.00216619	0.000803739	0.00145108	0
'Interanteromedial nucleus of the thalamus'	1120	0.000525973	0.00246815	0.32116	0.00111951	0	0.000458413	0.00569129	0.00171317	0	0
'Reticular nucleus of the thalamus'	262	0.000647055	0.00131906	0.0952688	0.000397203	0.000862878	0.000681082	0.00170804	0.000781338	0.00146781	0
'Superior olivary complex'	398	8.51287e-05	0.000634093	0.226749	0.000115115	5.84992e-05	8.17716e-05	0	0.00132746	0.000574815	0
'Caudoputamen'	672	0.0015032	0.003526	0.453027	0.0020887	0.000995681	0.00142522	0.00824888	0.000286363	0.00204277	0
'Medial amygdalar nucleus'	403	0.0088009	0.00890121	0.97696	0.00854423	0.00747071	0.0103878	0.014811	0.00784554	0.00404713	0
'Pontine reticular nucleus'	146	0.000842354	0.00113754	0.721754	0.00186453	0.000318062	0.00034447	0.000209462	0.0010018	0.00220136	0
'Nucleus of the lateral lemniscus'	612	5.28447e-05	0.000533261	0.308508	7.05501e-05	4.9012e-05	3.89719e-05	0	0.00134397	0.000255818	0
'Olivary pretectal nucleus'	706	0.000198281	0.000957991	0.171969	0	0.000586163	8.6816e-06	0.00165307	0.00100042	0.000220477	0
'Red nucleus'	214	0.00194423	0.00257379	0.537192	0.00190436	0.00154551	0.00238283	0.00434688	0.00197392	0.00140056	0
'Ventral posterior complex of the thalamus'	709	0.000123311	0.000452755	0.35152	0.000142991	0.000193622	3.33197e-05	0	0.00104367	0.000314599	0
'Median eminence'	10671	0	0.000402017	0.373901	0	0	0	0	0.00120605	0	0
'Anterodorsal nucleus'	64	4.78572e-05	0.000392834	0.373987	9.62767e-05	0	4.72949e-05	0	0.000100258	0.00107824	0
'Paragigantocellular reticular nucleus'	938	0.000333284	0.000560182	0.736097	0.000897348	0.000102504	0	0	0.00168055	0	0
'fiber tracts'	1009	0.00150665	0.00234429	0.55804	0.00171055	0.00153706	0.00127235	0.00494516	0.000830531	0.00125717	0
'Facial motor nucleus'	661	0.000463395	0.000489365	0.966782	0.000110821	0.000171811	0.00110755	0	0.0014681	0	0
'Medulla'	354	0.000353069	0.000367933	0.969915	0.000397679	0.000542352	0.000119177	0	0.00106556	3.82382e-05	0
'Paranigral nucleus'	607344830	0.000217476	0.00034575	0.748094	0.000105268	5.26552e-05	0.000494504	0	0	0.00103725	0
'Median preoptic nucleus'	452	0.000292991	0.000376335	0.857446	0.000791234	0	8.77394e-05	0	0.00108774	4.12633e-05	0
'Magnocellular reticular nucleus'	307	4.37135e-05	0.000174194	0.498448	6.62473e-05	6.36043e-05	1.28888e-06	0	0.000522583	0	0
'Flocculus'	1049	4.97205e-05	0.000123006	0.60033	0.000127308	1.47552e-05	7.0982e-06	0	0.000369017	0	0
'Ventral anterior-lateral complex of the thalamus'	629	2.1154e-05	0.000116555	0.0142445	2.11601e-05	6.21629e-06	3.60855e-05	8.71081e-05	0.000104616	0.000157943	0
'Parapyramidal nucleus'	1069	3.60264e-05	8.93818e-05	0.609303	0.000108079	0	0	0	0.000268145	0	0
'Lingula (I)'	912	2.95015e-05	7.73138e-05	0.594376	0	0	8.85044e-05	0	0.000231941	0	0
'Paraflocculus'	1041	6.11219e-05	7.11803e-05	0.919659	0.000182907	0	4.58322e-07	0	0.000213541	0	0
'Nucleus of the trapezoid body'	642	7.67643e-06	2.81693e-05	0.514819	1.84693e-05	4.55998e-06	0	0	0	8.45079e-05	0
'Simple lobule'	1007	3.3232e-05	4.37336e-05	0.796915	9.37028e-05	5.9932e-06	0	0	7.93117e-05	5.18893e-05	0
'background'	0	8.94393e-06	2.68773e-05	0.41647	1.48821e-05	2.10347e-06	9.84619e-06	6.55604e-05	1.11838e-05	3.88763e-06	0
'Copula pyramidis'	1033	0	0	NaN	0	0	0	0	0	0	0
'Paramedian lobule'	1025	0	0	NaN	0	0	0	0	0	0	0
'Nucleus raphe pallidus'	230	0	0	NaN	0	0	0	0	0	0	0
'Nucleus y'	781	0	0	NaN	0	0	0	0	0	0	0
'Inferior salivatory nucleus'	106	0	0	NaN	0	0	0	0	0	0	0
'Substantia innominata'	342	0.0103433	0.0110222	0.927683	0.00829748	0.0111134	0.0116189	0.0246883	0.00197793	0.00640041	0
'Diagonal band nucleus'	596	0.00556499	0.00614099	0.921527	0.00705106	0.00289643	0.00674746	0.0167871	0.00118703	0.000448844	0
